# Supplementary material for: Scalable Parameter Estimation for Genome-Scale Biochemical Reaction Networks
Source: PLoS Comput Biol. 2017 Jan 23;13(1):e1005331. doi: 10.1371/journal.pcbi.1005331 (PMC5256869; doi:10.1371/journal.pcbi.1005331)
Supplement: S1 Code — This zip-file contains the MATLAB code for the simulation and application examples presented in the paper. We provide implementations of all models, parameter estimation to allow everybody to reproduce the results. (ZIP) [file pcbi.1005331.s002.zip]

Archive with 2,723 entries (2,443 files):
- code/
- code/.DS_Store
- __MACOSX/
- __MACOSX/code/
- __MACOSX/code/._.DS_Store
- code/AMICI/
- code/AMICI/.gitignore
- __MACOSX/code/AMICI/
- __MACOSX/code/AMICI/._.gitignore
- code/AMICI/@amidata/
- code/AMICI/@amidata/amidata.m
- __MACOSX/code/AMICI/@amidata/
- __MACOSX/code/AMICI/@amidata/._amidata.m
- __MACOSX/code/AMICI/._@amidata
- code/AMICI/@amievent/
- code/AMICI/@amievent/amievent.m
- __MACOSX/code/AMICI/@amievent/
- __MACOSX/code/AMICI/@amievent/._amievent.m
- code/AMICI/@amievent/setHflag.m
- __MACOSX/code/AMICI/@amievent/._setHflag.m
- __MACOSX/code/AMICI/._@amievent
- code/AMICI/@amifun/
- code/AMICI/@amifun/amifun.m
- __MACOSX/code/AMICI/@amifun/
- __MACOSX/code/AMICI/@amifun/._amifun.m
- code/AMICI/@amifun/gccode.m
- __MACOSX/code/AMICI/@amifun/._gccode.m
- code/AMICI/@amifun/getArgs.m
- __MACOSX/code/AMICI/@amifun/._getArgs.m
- code/AMICI/@amifun/getCVar.m
- __MACOSX/code/AMICI/@amifun/._getCVar.m
- code/AMICI/@amifun/getDeps.m
- __MACOSX/code/AMICI/@amifun/._getDeps.m
- code/AMICI/@amifun/getFArgs.m
- __MACOSX/code/AMICI/@amifun/._getFArgs.m
- code/AMICI/@amifun/getNVecs.m
- __MACOSX/code/AMICI/@amifun/._getNVecs.m
- code/AMICI/@amifun/getSensiFlag.m
- __MACOSX/code/AMICI/@amifun/._getSensiFlag.m
- code/AMICI/@amifun/getSyms.m
- __MACOSX/code/AMICI/@amifun/._getSyms.m
- code/AMICI/@amifun/printLocalVars.m
- __MACOSX/code/AMICI/@amifun/._printLocalVars.m
- code/AMICI/@amifun/writeCcode.m
- __MACOSX/code/AMICI/@amifun/._writeCcode.m
- code/AMICI/@amifun/writeCcode_sensi.m
- __MACOSX/code/AMICI/@amifun/._writeCcode_sensi.m
- __MACOSX/code/AMICI/._@amifun
- code/AMICI/@amimodel/
- code/AMICI/@amimodel/amimodel.m
- __MACOSX/code/AMICI/@amimodel/
- __MACOSX/code/AMICI/@amimodel/._amimodel.m
- code/AMICI/@amimodel/augmento2.m
- __MACOSX/code/AMICI/@amimodel/._augmento2.m
- code/AMICI/@amimodel/augmento2vec.m
- __MACOSX/code/AMICI/@amimodel/._augmento2vec.m
- code/AMICI/@amimodel/checkDeps.m
- __MACOSX/code/AMICI/@amimodel/._checkDeps.m
- code/AMICI/@amimodel/compileC.m
- __MACOSX/code/AMICI/@amimodel/._compileC.m
- code/AMICI/@amimodel/generateC.m
- __MACOSX/code/AMICI/@amimodel/._generateC.m
- code/AMICI/@amimodel/generateM.m
- __MACOSX/code/AMICI/@amimodel/._generateM.m
- code/AMICI/@amimodel/getFun.m
- __MACOSX/code/AMICI/@amimodel/._getFun.m
- code/AMICI/@amimodel/loadOldHashes.m
- __MACOSX/code/AMICI/@amimodel/._loadOldHashes.m
- code/AMICI/@amimodel/makeEvents.m
- __MACOSX/code/AMICI/@amimodel/._makeEvents.m
- code/AMICI/@amimodel/makeSyms.m
- __MACOSX/code/AMICI/@amimodel/._makeSyms.m
- code/AMICI/@amimodel/parseModel.m
- __MACOSX/code/AMICI/@amimodel/._parseModel.m
- __MACOSX/code/AMICI/._@amimodel
- code/AMICI/@amioption/
- code/AMICI/@amioption/amioption.m
- __MACOSX/code/AMICI/@amioption/
- __MACOSX/code/AMICI/@amioption/._amioption.m
- __MACOSX/code/AMICI/._@amioption
- code/AMICI/@optsym/
- code/AMICI/@optsym/optsym.m
- __MACOSX/code/AMICI/@optsym/
- __MACOSX/code/AMICI/@optsym/._optsym.m
- __MACOSX/code/AMICI/._@optsym
- code/AMICI/@SBMLode/
- code/AMICI/@SBMLode/importSBML.m
- __MACOSX/code/AMICI/@SBMLode/
- __MACOSX/code/AMICI/@SBMLode/._importSBML.m
- code/AMICI/@SBMLode/SBMLode.m
- __MACOSX/code/AMICI/@SBMLode/._SBMLode.m
- code/AMICI/@SBMLode/writeAMICI.m
- __MACOSX/code/AMICI/@SBMLode/._writeAMICI.m
- __MACOSX/code/AMICI/._@SBMLode
- code/AMICI/AMICI2D2D.m
- __MACOSX/code/AMICI/._AMICI2D2D.m
- code/AMICI/AMICI_guide.pdf
- __MACOSX/code/AMICI/._AMICI_guide.pdf
- code/AMICI/amiwrap.c
- __MACOSX/code/AMICI/._amiwrap.c
- code/AMICI/amiwrap.h
- __MACOSX/code/AMICI/._amiwrap.h
- code/AMICI/amiwrap.m
- __MACOSX/code/AMICI/._amiwrap.m
- code/AMICI/amiwrapo2.c
- __MACOSX/code/AMICI/._amiwrapo2.c
- code/AMICI/auxiliary/
- code/AMICI/auxiliary/am_setdefault.m
- __MACOSX/code/AMICI/auxiliary/
- __MACOSX/code/AMICI/auxiliary/._am_setdefault.m
- code/AMICI/auxiliary/amiActivateDebugMode.m
- __MACOSX/code/AMICI/auxiliary/._amiActivateDebugMode.m
- code/AMICI/auxiliary/CalcMD5/
- code/AMICI/auxiliary/CalcMD5/CalcMD5.c
- __MACOSX/code/AMICI/auxiliary/CalcMD5/
- __MACOSX/code/AMICI/auxiliary/CalcMD5/._CalcMD5.c
- code/AMICI/auxiliary/CalcMD5/CalcMD5.m
- __MACOSX/code/AMICI/auxiliary/CalcMD5/._CalcMD5.m
- code/AMICI/auxiliary/CalcMD5/license.txt
- __MACOSX/code/AMICI/auxiliary/CalcMD5/._license.txt
- code/AMICI/auxiliary/CalcMD5/TestCalcMD5.m
- __MACOSX/code/AMICI/auxiliary/CalcMD5/._TestCalcMD5.m
- __MACOSX/code/AMICI/auxiliary/._CalcMD5
- code/AMICI/auxiliary/computeBracketLevel.m
- __MACOSX/code/AMICI/auxiliary/._computeBracketLevel.m
- __MACOSX/code/AMICI/._auxiliary
- code/AMICI/examples/
- code/AMICI/examples/amiExamples.m
- __MACOSX/code/AMICI/examples/
- __MACOSX/code/AMICI/examples/._amiExamples.m
- code/AMICI/examples/example_7/
- code/AMICI/examples/example_7/example_model_7.m
- __MACOSX/code/AMICI/examples/example_7/
- __MACOSX/code/AMICI/examples/example_7/._example_model_7.m
- code/AMICI/examples/example_7/example_model_7_syms.m
- __MACOSX/code/AMICI/examples/example_7/._example_model_7_syms.m
- code/AMICI/examples/example_7/simulate_model_example_7.m
- __MACOSX/code/AMICI/examples/example_7/._simulate_model_example_7.m
- __MACOSX/code/AMICI/examples/._example_7
- code/AMICI/examples/example_8/
- code/AMICI/examples/example_8/example_model_8.m
- __MACOSX/code/AMICI/examples/example_8/
- __MACOSX/code/AMICI/examples/example_8/._example_model_8.m
- code/AMICI/examples/example_8/example_model_8_syms.m
- __MACOSX/code/AMICI/examples/example_8/._example_model_8_syms.m
- code/AMICI/examples/example_8/simulate_model_example_8.m
- __MACOSX/code/AMICI/examples/example_8/._simulate_model_example_8.m
- __MACOSX/code/AMICI/examples/._example_8
- code/AMICI/examples/example_adjoint/
- code/AMICI/examples/example_adjoint/example_adjoint.m
- __MACOSX/code/AMICI/examples/example_adjoint/
- __MACOSX/code/AMICI/examples/example_adjoint/._example_adjoint.m
- code/AMICI/examples/example_adjoint/html/
- code/AMICI/examples/example_adjoint/html/example_adjoint.html
- __MACOSX/code/AMICI/examples/example_adjoint/html/
- __MACOSX/code/AMICI/examples/example_adjoint/html/._example_adjoint.html
- code/AMICI/examples/example_adjoint/html/example_adjoint.png
- __MACOSX/code/AMICI/examples/example_adjoint/html/._example_adjoint.png
- code/AMICI/examples/example_adjoint/html/example_adjoint.tex
- __MACOSX/code/AMICI/examples/example_adjoint/html/._example_adjoint.tex
- code/AMICI/examples/example_adjoint/html/example_adjoint_01.png
- __MACOSX/code/AMICI/examples/example_adjoint/html/._example_adjoint_01.png
- code/AMICI/examples/example_adjoint/html/example_adjoint_02.png
- __MACOSX/code/AMICI/examples/example_adjoint/html/._example_adjoint_02.png
- code/AMICI/examples/example_adjoint/html/model_adjoint_syms.html
- __MACOSX/code/AMICI/examples/example_adjoint/html/._model_adjoint_syms.html
- code/AMICI/examples/example_adjoint/html/model_adjoint_syms.tex
- __MACOSX/code/AMICI/examples/example_adjoint/html/._model_adjoint_syms.tex
- __MACOSX/code/AMICI/examples/example_adjoint/._html
- code/AMICI/examples/example_adjoint/model_adjoint_syms.m
- __MACOSX/code/AMICI/examples/example_adjoint/._model_adjoint_syms.m
- code/AMICI/examples/example_adjoint/simulate_model_adjoint.m
- __MACOSX/code/AMICI/examples/example_adjoint/._simulate_model_adjoint.m
- __MACOSX/code/AMICI/examples/._example_adjoint
- code/AMICI/examples/example_dirac/
- code/AMICI/examples/example_dirac/example_dirac.m
- __MACOSX/code/AMICI/examples/example_dirac/
- __MACOSX/code/AMICI/examples/example_dirac/._example_dirac.m
- code/AMICI/examples/example_dirac/html/
- code/AMICI/examples/example_dirac/html/example_dirac.html
- __MACOSX/code/AMICI/examples/example_dirac/html/
- __MACOSX/code/AMICI/examples/example_dirac/html/._example_dirac.html
- code/AMICI/examples/example_dirac/html/example_dirac.png
- __MACOSX/code/AMICI/examples/example_dirac/html/._example_dirac.png
- code/AMICI/examples/example_dirac/html/example_dirac.tex
- __MACOSX/code/AMICI/examples/example_dirac/html/._example_dirac.tex
- code/AMICI/examples/example_dirac/html/example_dirac_01.png
- __MACOSX/code/AMICI/examples/example_dirac/html/._example_dirac_01.png
- code/AMICI/examples/example_dirac/html/example_dirac_02.png
- __MACOSX/code/AMICI/examples/example_dirac/html/._example_dirac_02.png
- code/AMICI/examples/example_dirac/html/example_dirac_03.png
- __MACOSX/code/AMICI/examples/example_dirac/html/._example_dirac_03.png
- code/AMICI/examples/example_dirac/html/model_dirac_syms.html
- __MACOSX/code/AMICI/examples/example_dirac/html/._model_dirac_syms.html
- code/AMICI/examples/example_dirac/html/model_dirac_syms.tex
- __MACOSX/code/AMICI/examples/example_dirac/html/._model_dirac_syms.tex
- __MACOSX/code/AMICI/examples/example_dirac/._html
- code/AMICI/examples/example_dirac/model_dirac_syms.m
- __MACOSX/code/AMICI/examples/example_dirac/._model_dirac_syms.m
- code/AMICI/examples/example_dirac/simulate_model_dirac.m
- __MACOSX/code/AMICI/examples/example_dirac/._simulate_model_dirac.m
- __MACOSX/code/AMICI/examples/._example_dirac
- code/AMICI/examples/example_dirac_adjoint/
- code/AMICI/examples/example_dirac_adjoint/example_dirac_adjoint.m
- __MACOSX/code/AMICI/examples/example_dirac_adjoint/
- __MACOSX/code/AMICI/examples/example_dirac_adjoint/._example_dirac_adjoint.m
- code/AMICI/examples/example_dirac_adjoint/example_model_5_paper.m
- __MACOSX/code/AMICI/examples/example_dirac_adjoint/._example_model_5_paper.m
- code/AMICI/examples/example_dirac_adjoint/html/
- code/AMICI/examples/example_dirac_adjoint/html/example_dirac_adjoint.html
- __MACOSX/code/AMICI/examples/example_dirac_adjoint/html/
- __MACOSX/code/AMICI/examples/example_dirac_adjoint/html/._example_dirac_adjoint.html
- code/AMICI/examples/example_dirac_adjoint/html/example_dirac_adjoint.png
- __MACOSX/code/AMICI/examples/example_dirac_adjoint/html/._example_dirac_adjoint.png
- code/AMICI/examples/example_dirac_adjoint/html/example_dirac_adjoint.tex
- __MACOSX/code/AMICI/examples/example_dirac_adjoint/html/._example_dirac_adjoint.tex
- code/AMICI/examples/example_dirac_adjoint/html/example_dirac_adjoint_01.png
- __MACOSX/code/AMICI/examples/example_dirac_adjoint/html/._example_dirac_adjoint_01.png
- code/AMICI/examples/example_dirac_adjoint/html/example_dirac_adjoint_02.png
- __MACOSX/code/AMICI/examples/example_dirac_adjoint/html/._example_dirac_adjoint_02.png
- code/AMICI/examples/example_dirac_adjoint/html/model_dirac_adjoint_syms.html
- __MACOSX/code/AMICI/examples/example_dirac_adjoint/html/._model_dirac_adjoint_syms.html
- code/AMICI/examples/example_dirac_adjoint/html/model_dirac_adjoint_syms.tex
- __MACOSX/code/AMICI/examples/example_dirac_adjoint/html/._model_dirac_adjoint_syms.tex
- __MACOSX/code/AMICI/examples/example_dirac_adjoint/._html
- code/AMICI/examples/example_dirac_adjoint/model_dirac_adjoint_syms.m
- __MACOSX/code/AMICI/examples/example_dirac_adjoint/._model_dirac_adjoint_syms.m
- code/AMICI/examples/example_dirac_adjoint/simulate_model_dirac_adjoint.m
- __MACOSX/code/AMICI/examples/example_dirac_adjoint/._simulate_model_dirac_adjoint.m
- __MACOSX/code/AMICI/examples/._example_dirac_adjoint
- code/AMICI/examples/example_dirac_secondorder/
- code/AMICI/examples/example_dirac_secondorder/example_dirac_secondorder.m
- __MACOSX/code/AMICI/examples/example_dirac_secondorder/
- __MACOSX/code/AMICI/examples/example_dirac_secondorder/._example_dirac_secondorder.m
- code/AMICI/examples/example_dirac_secondorder/html/
- code/AMICI/examples/example_dirac_secondorder/html/example_dirac_secondorder.html
- __MACOSX/code/AMICI/examples/example_dirac_secondorder/html/
- __MACOSX/code/AMICI/examples/example_dirac_secondorder/html/._example_dirac_secondorder.html
- code/AMICI/examples/example_dirac_secondorder/html/example_dirac_secondorder.png
- __MACOSX/code/AMICI/examples/example_dirac_secondorder/html/._example_dirac_secondorder.png
- code/AMICI/examples/example_dirac_secondorder/html/example_dirac_secondorder.tex
- __MACOSX/code/AMICI/examples/example_dirac_secondorder/html/._example_dirac_secondorder.tex
- code/AMICI/examples/example_dirac_secondorder/html/example_dirac_secondorder_01.png
- __MACOSX/code/AMICI/examples/example_dirac_secondorder/html/._example_dirac_secondorder_01.png
- code/AMICI/examples/example_dirac_secondorder/html/example_dirac_secondorder_02.png
- __MACOSX/code/AMICI/examples/example_dirac_secondorder/html/._example_dirac_secondorder_02.png
- code/AMICI/examples/example_dirac_secondorder/html/model_dirac_secondorder_syms.html
- __MACOSX/code/AMICI/examples/example_dirac_secondorder/html/._model_dirac_secondorder_syms.html
- code/AMICI/examples/example_dirac_secondorder/html/model_dirac_secondorder_syms.tex
- __MACOSX/code/AMICI/examples/example_dirac_secondorder/html/._model_dirac_secondorder_syms.tex
- __MACOSX/code/AMICI/examples/example_dirac_secondorder/._html
- code/AMICI/examples/example_dirac_secondorder/model_dirac_secondorder_syms.m
- __MACOSX/code/AMICI/examples/example_dirac_secondorder/._model_dirac_secondorder_syms.m
- code/AMICI/examples/example_dirac_secondorder/simulate_model_dirac_secondorder.m
- __MACOSX/code/AMICI/examples/example_dirac_secondorder/._simulate_model_dirac_secondorder.m
- __MACOSX/code/AMICI/examples/._example_dirac_secondorder
- code/AMICI/examples/example_dirac_secondorder_vectmult/
- code/AMICI/examples/example_dirac_secondorder_vectmult/example_dirac_secondorder_vectmult.m
- __MACOSX/code/AMICI/examples/example_dirac_secondorder_vectmult/
- __MACOSX/code/AMICI/examples/example_dirac_secondorder_vectmult/._example_dirac_secondorder_vectmult.m
- code/AMICI/examples/example_dirac_secondorder_vectmult/html/
- code/AMICI/examples/example_dirac_secondorder_vectmult/html/example_dirac_secondorder_vectmult.html
- __MACOSX/code/AMICI/examples/example_dirac_secondorder_vectmult/html/
- __MACOSX/code/AMICI/examples/example_dirac_secondorder_vectmult/html/._example_dirac_secondorder_vectmult.html
- code/AMICI/examples/example_dirac_secondorder_vectmult/html/example_dirac_secondorder_vectmult.png
- __MACOSX/code/AMICI/examples/example_dirac_secondorder_vectmult/html/._example_dirac_secondorder_vectmult.png
- code/AMICI/examples/example_dirac_secondorder_vectmult/html/example_dirac_secondorder_vectmult.tex
- __MACOSX/code/AMICI/examples/example_dirac_secondorder_vectmult/html/._example_dirac_secondorder_vectmult.tex
- code/AMICI/examples/example_dirac_secondorder_vectmult/html/example_dirac_secondorder_vectmult_01.png
- __MACOSX/code/AMICI/examples/example_dirac_secondorder_vectmult/html/._example_dirac_secondorder_vectmult_01.png
- code/AMICI/examples/example_dirac_secondorder_vectmult/html/example_dirac_secondorder_vectmult_02.png
- __MACOSX/code/AMICI/examples/example_dirac_secondorder_vectmult/html/._example_dirac_secondorder_vectmult_02.png
- code/AMICI/examples/example_dirac_secondorder_vectmult/html/model_dirac_secondorder_vectmult_syms.html
- __MACOSX/code/AMICI/examples/example_dirac_secondorder_vectmult/html/._model_dirac_secondorder_vectmult_syms.html
- code/AMICI/examples/example_dirac_secondorder_vectmult/html/model_dirac_secondorder_vectmult_syms.tex
- __MACOSX/code/AMICI/examples/example_dirac_secondorder_vectmult/html/._model_dirac_secondorder_vectmult_syms.tex
- __MACOSX/code/AMICI/examples/example_dirac_secondorder_vectmult/._html
- code/AMICI/examples/example_dirac_secondorder_vectmult/model_dirac_secondorder_vectmult_syms.m
- __MACOSX/code/AMICI/examples/example_dirac_secondorder_vectmult/._model_dirac_secondorder_vectmult_syms.m
- code/AMICI/examples/example_dirac_secondorder_vectmult/simulate_model_dirac_secondorder_vectmult.m
- __MACOSX/code/AMICI/examples/example_dirac_secondorder_vectmult/._simulate_model_dirac_secondorder_vectmult.m
- __MACOSX/code/AMICI/examples/._example_dirac_secondorder_vectmult
- code/AMICI/examples/example_events/
- code/AMICI/examples/example_events/example_events.m
- __MACOSX/code/AMICI/examples/example_events/
- __MACOSX/code/AMICI/examples/example_events/._example_events.m
- code/AMICI/examples/example_events/html/
- code/AMICI/examples/example_events/html/example_events.html
- __MACOSX/code/AMICI/examples/example_events/html/
- __MACOSX/code/AMICI/examples/example_events/html/._example_events.html
- code/AMICI/examples/example_events/html/example_events.png
- __MACOSX/code/AMICI/examples/example_events/html/._example_events.png
- code/AMICI/examples/example_events/html/example_events.tex
- __MACOSX/code/AMICI/examples/example_events/html/._example_events.tex
- code/AMICI/examples/example_events/html/example_events_01.png
- __MACOSX/code/AMICI/examples/example_events/html/._example_events_01.png
- code/AMICI/examples/example_events/html/example_events_02.png
- __MACOSX/code/AMICI/examples/example_events/html/._example_events_02.png
- code/AMICI/examples/example_events/html/example_events_03.png
- __MACOSX/code/AMICI/examples/example_events/html/._example_events_03.png
[truncated: 2,423 more entries]
