# Supplementary material for: Scalable Parameter Estimation for Genome-Scale Biochemical Reaction Networks
Source: PLoS Comput Biol. 2017 Jan 23;13(1):e1005331. doi: 10.1371/journal.pcbi.1005331 (PMC5256869; doi:10.1371/journal.pcbi.1005331)
Supplement: S1 Code — This zip-file contains the MATLAB code for the simulation and application examples presented in the paper. We provide implementations of all models, parameter estimation to allow everybody to reproduce the results. (ZIP) [file pcbi.1005331.s002.zip › code/AMICI/@amidata/amidata.m]

%
% @file amidata
% @brief definition of amidata class
%
classdef amidata < handle
    %AMIDATA provides a data container to pass experimental data to the
    %simulation routine for likelihood computation. 
    
    properties
        % number of timepoints
        nt=0;
        % number of observables
        ny=0;
        % number of event observables
        nz=0;
        % number of events
        ne=0;
        % number of conditions/constants
        nk=0;
        % timepoints of observations
        t = double.empty();
        % observations
        Y = double.empty();
        % standard deviation of observations
        Sigma_Y = double.empty();
        % event observations
        Z = double.empty();
        % standard deviation of event observations
        Sigma_Z = double.empty();
        % experimental condition
        condition = double.empty();
    end
    
    methods
        function D = amidata(varargin)
            % initialisation via struct
            if isa(varargin{1},'amidata')
                    if strcmp(class(varargin{1}),class(D))
                        D = varargin{1};
                    else
                        thisProps = properties(D);
                        for i = 1:length(thisProps)
                            try %#ok
                                % Try to set one of the properties of the
                                % old object in the new one.
                                D.(thisProps{i}) = varargin{1}.(thisProps{i});
                            end
                        end
                    end
            elseif(isstruct(varargin{1}))
                if(isfield(varargin{1},'t'))
                    D.nt = numel(varargin{1}.t);
                    D.t = varargin{1}.t(:);
                elseif(isfield(varargin{1},'Y'))
                    D.nt = size(varargin{1}.Y,1);
                else
                    error('Cannot construct valid amidata object from input struct. There is no field D.t or D.Y in the input struct!');
                end
                if(isfield(varargin{1},'Y'))
                    D.ny = size(varargin{1}.Y,2);
                    D.Y = varargin{1}.Y;
                else
                    D.ny = 0;
                end
                if(isfield(varargin{1},'Z'))
                    D.nz = size(varargin{1}.Z,2);
                    D.Z = varargin{1}.Z;
                else
                    D.nz = 0;
                end
                if(isfield(varargin{1},'Sigma_Y'))
                    D.Sigma_Y = varargin{1}.Sigma_Y;
                end
                if(isfield(varargin{1},'Sigma_Z'))
                    D.Sigma_Z = varargin{1}.Sigma_Z;
                end   
                if(isfield(varargin{1},'condition'))
                    D.nk = numel(varargin{1}.condition);
                    D.condition = varargin{1}.condition;
                else
                    D.nk = 0;
                end
            elseif(nargin == 5)
                D.nt = varargin{1};
                D.ny = varargin{2};
                D.nz = varargin{3};
                D.ne = varargin{4};
                D.nk = varargin{5};
            end

        end
        
        function set.nt(this,nt)
            this.nt = nt;
            this.t = 1:nt;
            this.Y = NaN;
            this.Sigma_Y = NaN;
        end
        
        function set.ny(this,ny)
            this.ny = ny;
            this.Y = NaN;
            this.Sigma_Y = NaN;
        end
        
        function set.nz(this,nz)
            this.nz = nz;
            this.Z = NaN;
            this.Sigma_Z = NaN;
        end
        
        function set.ne(this,ne)
            this.ne = ne;
            this.Z = NaN;
            this.Sigma_Z = NaN;
        end
        
        function set.nk(this,nk)
            this.nk = nk;
            this.condition = NaN(nk,1);
        end
        
        function set.t(this,value)
            assert(isnumeric(value),'AMICI:amimodel:t:numeric','t must have a numeric value!')
            assert(ismatrix(value),'AMICI:amimodel:t:ndims','t must be a two dimensional matrix!')
            assert(numel(value)==this.nt,'AMICI:amimodel:t:ndims',['t must have ' num2str(this.nt) ' (D.nt) elements!'])
            this.t = double(value(:));
        end
        
        function set.condition(this,value)
            assert(isnumeric(value),'AMICI:amimodel:condition:numeric','condition must have a numeric value!')
            assert(ismatrix(value),'AMICI:amimodel:condition:ndims','condition must be a two dimensional matrix!')
            assert(numel(value)==this.nk,'AMICI:amimodel:condition:ndims',['condition must have ' num2str(this.nk) ' (D.nk) elements!'])
            this.condition = double(value(:));
        end
        
        function set.Y(this,value)
            assert(ismatrix(value),'AMICI:amimodel:Y:ndims','Y must be a two dimensional matrix!')
            assert(all(all(or(isnumeric(value),isnan(value)))),'AMICI:amimodel:Y:numeric','Y must have a numeric value!')
            
            if(all(size(value)==[this.nt this.ny]))
                this.Y = double(value);
            elseif(all(size(value)==[this.nt 1]))
                this.Y = repmat(double(value),[1,this.ny]);
            elseif(all(size(value)==[1 this.ny]))
                this.Y = repmat(double(value),[this.nt,1]);
            elseif(all(size(value)==[1 1]))
                this.Y = repmat(double(value),[this.nt,this.ny]);
            else
                error('AMICI:amimodel:Y:size',['Y must have size [' num2str(this.nt) ',' num2str(this.ny) '] ([D.nt,D.ny])!'])
            end
        end
        
        function set.Sigma_Y(this,value)
            assert(ismatrix(value),'AMICI:amimodel:Sigma_Y:ndims','Sigma_Y must be a two dimensional matrix!')
            assert(all(all(or(isnumeric(value),isnan(value)))),'AMICI:amimodel:Sigma_Y:numeric','Sigma_Y must have a numeric value!')
            if(all(size(value)==[this.nt this.ny]))
                this.Sigma_Y = double(value);
            elseif(all(size(value)==[this.nt 1]))
                this.Sigma_Y = repmat(double(value),[1,this.ny]);
            elseif(all(size(value)==[1 this.ny]))
                this.Sigma_Y = repmat(double(value),[this.nt,1]);
            elseif(all(size(value)==[1 1]))
                this.Sigma_Y = repmat(double(value),[this.nt,this.ny]);
            else
                error('AMICI:amimodel:Sigma_Y:size',['Sigma_Y must have size [' num2str(this.nt) ',' num2str(this.ny) '] ([D.nt,D.ny])!'])
            end
        end
        
        function set.Z(this,value)
            assert(ismatrix(value),'AMICI:amimodel:Z:ndims','Z must be a two dimensional matrix!')
            assert(all(all(or(isnumeric(value),isnan(value)))),'AMICI:amimodel:Z:numeric','Z must have a numeric value!')
            if(all(size(value)==[this.ne this.nz]))
                this.Z = double(value);
            elseif(all(size(value)==[this.ne 1]))
                this.Z = repmat(double(value),[1,this.nz]);
            elseif(all(size(value)==[1 this.nz]))
                this.Z = repmat(double(value),[this.ne,1]);
            elseif(all(size(value)==[1 1]))
                this.Z = repmat(double(value),[this.ne,this.nz]);
            else
                error('AMICI:amimodel:Z:size',['Z must have size [' num2str(this.ne) ',' num2str(this.nz) '] ([D.ne,D.nz])!'])
            end
        end
        
        function set.Sigma_Z(this,value)
            assert(ismatrix(value),'AMICI:amimodel:Sigma_Z:ndims','Sigma_Z must be a two dimensional matrix!')
            assert(all(all(or(isnumeric(value),isnan(value)))),'AMICI:amimodel:Sigma_Z:numeric','Sigma_Z must have a numeric value!')
            if(all(size(value)==[this.ne this.nz]))
                this.Sigma_Z = double(value);
            elseif(all(size(value)==[this.ne 1]))
                this.Sigma_Z = repmat(double(value),[1,this.nz]);
            elseif(all(size(value)==[1 this.nz]))
                this.Sigma_Z = repmat(double(value),[this.ne,1]);
            elseif(all(size(value)==[1 1]))
                this.Sigma_Z = repmat(double(value),[this.ne,this.nz]);
            else
                error('AMICI:amimodel:Sigma_Z:size',['Sigma_Z must have size [' num2str(this.ne) ',' num2str(this.nz) '] ([D.ne,D.nz])!'])
            end
        end
    end
    
end
