# Supplementary material for: Scalable Parameter Estimation for Genome-Scale Biochemical Reaction Networks
Source: PLoS Comput Biol. 2017 Jan 23;13(1):e1005331. doi: 10.1371/journal.pcbi.1005331 (PMC5256869; doi:10.1371/journal.pcbi.1005331)
Supplement: S1 Code — This zip-file contains the MATLAB code for the simulation and application examples presented in the paper. We provide implementations of all models, parameter estimation to allow everybody to reproduce the results. (ZIP) [file pcbi.1005331.s002.zip › code/AMICI/@amievent/amievent.m]

%
% @file amievent
% @brief definition of amievent class
%
classdef amievent
    % AMIEVENT defines events which later on will be transformed into appropriate
    % C code
    
    properties ( GetAccess = 'public', SetAccess = 'private' )
        % the trigger function activates the event on every zero crossing @type symbolic
        trigger = sym.empty();
        % the bolus function defines the change in states that is applied on every event occurence @type symbolic
        bolus = sym.empty();
        % output function for the event @type symbolic
        z = sym.empty();
        % flag indicating that a heaviside function is present, this helps
        % to speed up symbolic computations
        hflag = logical.empty();
    end
    
    methods
        function AE = amievent(trigger,bolus,z)
            % amievent constructs an amievent object from the provided input.
            %
            % Parameters:
            %  trigger: trigger function, the event will be triggered on
            %      at all roots of this function
            %  bolus: the bolus that will be added to all states on every
            %      occurence of the event
            %  z: the event output that will be reported on every occurence
            %      of the event
            %
            % Return values:
            %  AE: amievent object
            %
            if(~isa(trigger,'sym'))
                if(isa(trigger,'double'))
                    AE.trigger = sym(trigger);
                    warning('Constant trigger function will never trigger. Please check the event definition.')
                else
                    error('trigger function must be a symbolic expression')
                end
            else
                AE.trigger = trigger;
            end
            if(numel(AE.trigger)>1)
                error('The trigger function must be scalar.')
            end
            
            if(~isa(bolus,'sym'))
                if(isa(bolus,'double'))
                    AE.bolus = sym(bolus(:));
                else
                    error('bolus function must be a symbolic expression')
                end
            else
                AE.bolus = bolus;
            end
            
            if(~isa(z,'sym'))
                if(isa(z,'double'))
                    if(~isempty(z))
                        AE.z = sym(z);
                        warning('Constant outputs are not informative. Please check the event definition.')
                    else
                        AE.z = sym(zeros(0,1));
                    end
                else
                    error('output function must be a symbolic expression')
                end      
            else
                AE.z = z;
            end
        end
        
        this = setHflag(this,hflag);
    end
end
