# Supplementary material for: Scalable Parameter Estimation for Genome-Scale Biochemical Reaction Networks
Source: PLoS Comput Biol. 2017 Jan 23;13(1):e1005331. doi: 10.1371/journal.pcbi.1005331 (PMC5256869; doi:10.1371/journal.pcbi.1005331)
Supplement: S1 Code — This zip-file contains the MATLAB code for the simulation and application examples presented in the paper. We provide implementations of all models, parameter estimation to allow everybody to reproduce the results. (ZIP) [file pcbi.1005331.s002.zip › code/AMICI/@amievent/setHflag.m]

function this = setHflag(this,hflag)
    % gethflag sets the hflag property.
    %
    % Parameters:
    %  hflag: value for the hflag property @type double
    %
    % Return values:
    %  this: updated event definition object @type amievent
    
    try
        if(all(size(this.bolus) == size(hflag)))
            if(isa(hflag,'double'))
                this.hflag = hflag~=0;
            elseif(islogical(hflag))
                this.hflag = hflag;
            else
                error('provided hflag is not a double/logical value!');
            end
        else
            error('provided hflag does not match the bolus dimension!');
        end
    catch
        error('provided hflag does not match the bolus dimension!');
    end
