# Supplementary material for: Scalable Parameter Estimation for Genome-Scale Biochemical Reaction Networks
Source: PLoS Comput Biol. 2017 Jan 23;13(1):e1005331. doi: 10.1371/journal.pcbi.1005331 (PMC5256869; doi:10.1371/journal.pcbi.1005331)
Supplement: S1 Code — This zip-file contains the MATLAB code for the simulation and application examples presented in the paper. We provide implementations of all models, parameter estimation to allow everybody to reproduce the results. (ZIP) [file pcbi.1005331.s002.zip › code/AMICI/@amifun/amifun.m]

%
% @file amifun
% @brief definition of amifun class
%
classdef amifun
    % AMIFUN defines  functions which later on will be transformed into
    % appropriate C code
    
    properties ( GetAccess = 'public', SetAccess = 'public' )
        % symbolic definition struct @type symbolic
        sym = sym.empty();
        % short symbolic string which can be used for the reuse of precomputed values @type symbolic
        strsym = sym.empty();
        % short symbolic string which can be used for the reuse of old values @type symbolic
        strsym_old = sym.empty();
        % name of the model @type char
        funstr = char.empty();
        % name of the c variable @type char
        cvar = char.empty();
        % argument string (solver specific) @type char
        argstr = char.empty();
        % argument string (solver unspecific) @type char
        fargstr = char.empty();
        % dependencies on other functions @type cell
        deps = cell.empty();
        % nvec dependencies
        nvecs = cell.empty();
        % indicates whether the function is a sensitivity or derivative
        % with respect to parameters
        sensiflag = logical.empty();
    end
    
    methods
        function AF = amifun(funstr,model)
            % amievent constructs an amifun object from the provided input.
            %
            % Parameters:
            %  funstr: name of the requested function
            %  model: amimodel object which carries all symbolic
            %  definitions to construct the funtion
            %  
            %
            % Return values:
            %  AF: amifun object
            %
            AF.funstr = funstr;
            AF = AF.getDeps(model);
            AF = AF.getArgs(model);
            AF = AF.getFArgs();
            AF = AF.getNVecs();
            AF = AF.getCVar();
            AF = AF.getSensiFlag();
        end

        printLocalVars(this,model,fid)
        
        writeCcode_sensi(this,model,fid)
        
        writeCcode(this,model,fid)
        
        gccode(this,model,fid)
        
        [ this ] = getDeps(this,model)
        
        [ this ] = getArgs(this,model)
        
        [ this ] = getNVecs(this)
        
        [ this ] = getCVar(this)
        
        [ this ] = getSensiFlag(this)
    end
end
