# Supplementary material for: Scalable Parameter Estimation for Genome-Scale Biochemical Reaction Networks
Source: PLoS Comput Biol. 2017 Jan 23;13(1):e1005331. doi: 10.1371/journal.pcbi.1005331 (PMC5256869; doi:10.1371/journal.pcbi.1005331)
Supplement: S1 Code — This zip-file contains the MATLAB code for the simulation and application examples presented in the paper. We provide implementations of all models, parameter estimation to allow everybody to reproduce the results. (ZIP) [file pcbi.1005331.s002.zip › code/AMICI/@amifun/gccode.m]

function this = gccode(this,model,fid)
    % gccode transforms symbolic expressions into c code and writes the
    % respective expression into a specified file
    %
    % Parameters:
    %  model: model defintion object @type amimodel
    %  fid: file id in which the expression should be written @type fileid
    %
    % Return values:
    %  this: function definition object @type amifun
    
    
    if(any(any(any(this.sym~=0)))&&~strcmp(this.cvar,'sJy'))
        
        % replace unknown partial derivatives
        if(model.maxflag)
            this.sym = subs(this.sym,sym('D([1], am_max)'),sym('D1am_max'));
            this.sym = subs(this.sym,sym('D([2], am_max)'),sym('D2am_max'));
        end
        if(model.minflag)
            this.sym = subs(this.sym,sym('D([1], am_min)'),sym('D1am_min'));
            this.sym = subs(this.sym,sym('D([2], am_min)'),sym('D2am_min'));
        end

        if(model.splineflag)
            for nodes = [3,4,5,10]
                for ideriv = 1:nodes
                    this.sym = subs(this.sym,sym(['D([' num2str(ideriv*2+1) '], spline_pos' num2str(nodes) ')']),sym(['D' num2str(ideriv*2+1) 'spline_pos' num2str(nodes)]));
                    this.sym = subs(this.sym,sym(['D([' num2str(ideriv*2+1) '], spline' num2str(nodes) ')']),sym(['D' num2str(ideriv*2+1) 'spline' num2str(nodes)]));
                end
            end
        end
        
        
        cstr = ccode(this.sym);
        if(~strcmp(cstr(3:4),'t0'))
            if(strcmp(this.funstr,'J') || strcmp(this.funstr,'JB') || strcmp(this.funstr,'dJydp') || strcmp(this.funstr,'dJydx') || strcmp(this.funstr,'dydx') || strcmp(this.funstr,'sJy') || strcmp(this.funstr,'M') || strcmp(this.funstr,'dfdx') )
                cstr = regexprep(cstr,'T\[([0-9]*)\]\[([0-9]*)\]',[this.cvar '[$1+$2*' num2str(size(this.sym,1)) ']']);
            else
                cstr = regexprep(cstr,'T\[([0-9]*)\]\[0\]',[this.cvar '[$1]']);
                cstr = regexprep(cstr,'T\[0\]\[([0-9]*)\]',[this.cvar '[$1]']);
            end
        else
            cstr = strrep(cstr,'t0',[this.cvar '[0]']);
        end
        cstr = strrep(cstr,'log','amilog');
        % fix derivatives again (we cant do this before as this would yield
        % incorrect symbolic expressions
        cstr = regexprep(cstr,'D([0-9]*)([\w]*)\(','D$2\($1,');
        
        
        if(numel(cstr)>1)
            
            % fix various function specific variable names/indexes
            
            if(ismember('x',this.nvecs'))
                cstr = regexprep(cstr,'x_([0-9]+)','x\[$1\]');
            else
                if(ismember('*sx',this.nvecs'))
                    cstr = regexprep(cstr,'sx_([0-9]+)','sx\[$1\]');
                end
            end
            if(ismember('xdot',this.nvecs'))
                cstr = regexprep(cstr,'xdot_([0-9]+)','xdot\[$1\]');
            end
            if(ismember('xdot_old',this.nvecs'))
                cstr = regexprep(cstr,'xdot_old_([0-9]+)','xdot_old\[$1\]');
            end
            cstr = regexprep(cstr,'dwdp_([0-9]+)','dwdp_tmp\[$1\]');
            cstr = regexprep(cstr,'dydp_([0-9]+)','dydp\[$1\]');
            cstr = regexprep(cstr,'p_([0-9]+)','p\[$1\]');
            cstr = regexprep(cstr,'k_([0-9]+)','k\[$1\]');
            cstr = regexprep(cstr,'h_([0-9]+)','h\[$1\]');
            cstr = regexprep(cstr,'w_([0-9]+)','w_tmp\[$1\]');
            
            cstr = regexprep(cstr,'dwdx_([0-9]+)','dwdx_tmp\[$1\]');
            cstr = regexprep(cstr,'dydx_([0-9]+)','dydx\[$1\]');
            if(ismember('xB',this.nvecs'))
                cstr = regexprep(cstr,'xB_([0-9]+)','xB\[$1\]');
            end
            cstr = regexprep(cstr,'J([0-9]+)','J\[$1\]');
            cstr = regexprep(cstr,'xdotdp([0-9]+)',['xdotdp\[$1 + ip*' num2str(model.nx) '\]']);
            
            if(strcmp(this.cvar,'qBdot'))
                cstr = regexprep(cstr,'qBdot\[([0-9]*)\]','qBdot\[ip]');
            elseif(strcmp(this.cvar,'y'))
                cstr = regexprep(cstr,[this.cvar '\[([0-9+*]*)\]'],[this.cvar '\[it+nt*($1)\]']);
            elseif(strcmp(this.cvar,'sy'))
                cstr = regexprep(cstr,[this.cvar '\[([0-9+*]*)\]'],[this.cvar '\[it+nt*\(($1)+ip*' num2str(model.ny) '\)\]']);
            elseif(strcmp(this.cvar,'z'))
                cstr = regexprep(cstr,[this.cvar '\[([0-9+*]*)\]'],[this.cvar '\[nroots[ie] + nmaxevent*($1)\]']);
            elseif(strcmp(this.cvar,'sz'))
                cstr = regexprep(cstr,[this.cvar '\[([0-9+*]*)\]'],[this.cvar '\[nroots[ie] + nmaxevent*(($1)+ip*' num2str(model.nz) ')\]']);
            elseif(strcmp(this.cvar,'dxdotdp'))
                cstr = regexprep(cstr, 'dxdotdp\[([0-9]*)\]',['dxdotdp[\($1+ip*' num2str(model.nx) '\)\]']);
            elseif(strcmp(this.cvar,'Jdata'))
                cstr = strrep(cstr, 'Jdata[', 'J->data[');
            elseif(strcmp(this.cvar,'JBdata'))
                cstr = strrep(cstr, 'JBdata[', 'JB->data[');
            elseif(strcmp(this.cvar,'Jv'))
                cstr = regexprep(cstr, 'v_([0-9]*)', 'v_tmp\[$1\]');
            elseif(strcmp(this.cvar,'JvB'))
                cstr = regexprep(cstr, 'v_([0-9]*)', 'vB_tmp\[$1\]');
            elseif(strcmp(this.cvar,'sxdot'))
                cstr = strrep(cstr,'tmp_J[','tmp_J->data[');
            elseif(strcmp(this.cvar,'dsigma_zdp')  || strcmp(this.cvar,'sz')|| strcmp(this.cvar,'dzdp'))
                cstr = regexprep(cstr, [this.cvar '\[([0-9+*]*)\] = '], [ this.cvar '[ip*' num2str(model.nz) ' + $1] = ']);
            elseif(strcmp(this.cvar,'dsigma_ydp') || strcmp(this.cvar,'dydp'))
                cstr = regexprep(cstr, [this.cvar '\[([0-9+*]*)\] = '], [ this.cvar '[ip*' num2str(model.ny) ' + $1] = ']);
            elseif(strcmp(this.cvar,'deltasx'))
                cstr = regexprep(cstr, [this.cvar '\[([0-9+*]*)\] = '], [ this.cvar '[ip*' num2str(model.nx) ' + $1] = ']);
            elseif(strcmp(this.cvar,'dJydx'))
                cstr = regexprep(cstr, [this.cvar '\[([0-9+*]*)\] = '], [ this.cvar '[it+($1)*nt] = ']);
            elseif(strcmp(this.cvar,'dJzdx'))
                cstr = regexprep(cstr, [this.cvar '\[([0-9+*]*)\] = '], [ this.cvar '[nroots[ie]+($1)*maxevent] = ']);
            end
            
            if(strfind(this.cvar,'Jy'))
                cstr = regexprep(cstr,'dydx_([0-9]+)','dydx\[$1]');
                cstr = regexprep(cstr,'dydp_([0-9]+)',['dydp\[$1+ip*' num2str(model.ny) ']']);
                cstr = regexprep(cstr,'my_([0-9]+)','my\[it+nt*$1]');            
                cstr = regexprep(cstr,'sdy_([0-9]+)','sd_y\[$1\]');
                cstr = regexprep(cstr,'dsdydp\[([0-9]*)\]','dsigma_ydp\[$1\]');
                if(strcmp(this.cvar,'sJy'))
                    cstr = regexprep(cstr,'sy_([0-9]+)','sy\[$1\]');
                    cstr = regexprep(cstr,'dJydy_([0-9]+)','dJydy\[$1\]');
                else
                    cstr = regexprep(cstr,'sy_([0-9]+)',['sy\[it+nt*\($1+ip*' num2str(model.ny) '\)\]']);
                    cstr = regexprep(cstr,'y_([0-9]+)','y\[it+nt*$1\]');
                    cstr = strrep(cstr,'=','+=');
                end
            end
            
            if(strfind(this.cvar,'Jz'))
                cstr = regexprep(cstr,'dzdx_([0-9]+)','dzdx\[$1]');
                cstr = regexprep(cstr,'dzdp_([0-9]+)',['dzdp\[$1+ip*' num2str(model.nz) ']']);
                cstr = regexprep(cstr,'mz_([0-9]+)','mz\[nroots[ie]+nmaxevent*$1]');
                cstr = regexprep(cstr,'sz_([0-9]+)',['sz\[nroots[ie]+nmaxevent*\($1+ip*' num2str(model.nz) '\)\]']);
                cstr = regexprep(cstr,'sdz_([0-9]+)','sd_z\[$1\]');
                cstr = regexprep(cstr,'dsdzdp\[([0-9]*)\]','dsigma_zdp\[$1\]');
                cstr = regexprep(cstr,'z_([0-9]+)','z\[nroots[ie]+nmaxevent*$1\]');
                cstr = strrep(cstr,'=','+=');
            end
            
            
            
            for nvec = this.nvecs
                nstr = strrep(nvec{1},'*','');
                cstr = strrep(cstr, [nstr '['],[nstr '_tmp[']);
            end
            if(strcmp(this.funstr,'dydx'))
                cstr = strrep(cstr,'dydx_tmp','dydx');
            end
            if(strcmp(this.funstr,'deltax'))
                cstr = strrep(cstr,'deltax_tmp','deltax');
            end
            if(strcmp(this.funstr,'deltasx'))
                cstr = strrep(cstr,'deltasx_tmp','deltasx');
            end
            if(strcmp(this.funstr,'deltaxB'))
                cstr = strrep(cstr,'deltaxB_tmp','deltaxB');
            end
            if(strcmp(this.funstr,'deltaqB'))
                cstr = strrep(cstr,'deltaqB_tmp','deltaqB');
            end
            if(strcmp(this.funstr,'dJydx'))
                cstr = strrep(cstr,'ydx_tmp','ydx');
            end
            
            
            %%
            % print to file
            fprintf(fid,[cstr '\n']);
        end
    end
end
