# Supplementary material for: Scalable Parameter Estimation for Genome-Scale Biochemical Reaction Networks
Source: PLoS Comput Biol. 2017 Jan 23;13(1):e1005331. doi: 10.1371/journal.pcbi.1005331 (PMC5256869; doi:10.1371/journal.pcbi.1005331)
Supplement: S1 Code — This zip-file contains the MATLAB code for the simulation and application examples presented in the paper. We provide implementations of all models, parameter estimation to allow everybody to reproduce the results. (ZIP) [file pcbi.1005331.s002.zip › code/AMICI/@amifun/getArgs.m]

function this = getArgs(this,model)
    % getFArgs populates the fargstr property with the argument string of
    % the respective model function (if applicable). model functions are not
    % wrapped versions of functions which have a model specific name and
    % for which the call is solver specific.
    %
    % Parameters:
    %  model: model definition object @type amimodel
    %
    % Return values:
    %  this: updated function definition object @type amifun
    %
    
    if(strcmp(model.wtype,'iw'))
        xvec = ' N_Vector x,';
        dxvec = ' N_Vector dx,';
        sdxvec = ' N_Vector *sdx,';
        dxBvec = ' N_Vector dxB,';
        rtcj = ' realtype cj,';
        s = '*';
        intip = '';
        tmp3vec = ', N_Vector tmp3';
    else
        xvec = '';
        dxvec = '';
        sdxvec = '';
        dxBvec = '';
        rtcj = '';
        s = '';
        intip = 'int ip, ';
        tmp3vec = '';
    end
    
    
    switch(this.funstr)
        case 'xdot'
            this.argstr = ['(realtype t, N_Vector x,' dxvec ' N_Vector xdot, void *user_data)'];
            this.fargstr = '(realtype t, N_Vector x, N_Vector dx, N_Vector xdot, void *user_data)';
        case 'xBdot'
            this.argstr = ['(realtype t, N_Vector x,' dxvec ' N_Vector xB,' dxBvec ' N_Vector xBdot, void *user_data)'];
        case 'qBdot'
            this.argstr = ['(realtype t, N_Vector x,' dxvec ' N_Vector xB,' dxBvec ' N_Vector qBdot, void *user_data)'];
        case 'x0'
            this.argstr = '(N_Vector x0, void *user_data)';
        case 'dx0'
            this.argstr = '(N_Vector x0, N_Vector dx0, void *user_data)';
        case 'Jv'
            if(strcmp(model.wtype,'iw'))
                this.argstr = ['(realtype t, N_Vector x,' dxvec ' N_Vector xdot, N_Vector v, N_Vector Jv,' rtcj ' void *user_data, N_Vector tmp1, N_Vector tmp2)'];
            else
                this.argstr = '(N_Vector v, N_Vector Jv, realtype t, N_Vector x, N_Vector xdot, void *user_data, N_Vector tmp)';
            end
        case 'JvB'
            if(strcmp(model.wtype,'iw'))
                this.argstr = ['(realtype t, N_Vector x,' dxvec ' N_Vector xB,' dxBvec ' N_Vector xBdot, N_Vector vB, N_Vector JvB,' rtcj ' void *user_data, N_Vector tmpB1, N_Vector tmpB2)'];
            else
                this.argstr = '(N_Vector vB, N_Vector JvB, realtype t, N_Vector x, N_Vector xB, N_Vector xBdot, void *user_data, N_Vector tmpB)';
            end
        case 'JBand'
            this.argstr = ['(long int N, long int mupper, long int mlower, realtype t,' rtcj ' N_Vector x,' dxvec ' N_Vector xdot, DlsMat J, void *user_data, N_Vector tmp1, N_Vector tmp2, N_Vector tmp3)'];
        case 'J'
            this.argstr = ['(long int N, realtype t,' rtcj ' N_Vector x,' dxvec ' N_Vector xdot, DlsMat J, void *user_data, N_Vector tmp1, N_Vector tmp2, N_Vector tmp3)'];
            this.fargstr = '(long int N, realtype t, realtype cj, N_Vector x, N_Vector dx, N_Vector xdot, DlsMat J, void *user_data, N_Vector tmp1, N_Vector tmp2, N_Vector tmp3)';
        case 'JSparse'
            this.argstr = ['(realtype t,' rtcj ' N_Vector x,' dxvec ' N_Vector xdot, SlsMat J, void *user_data, N_Vector tmp1, N_Vector tmp2, N_Vector tmp3)'];
        case 'JBandB'
            this.argstr = ['(long int NeqBdot, long int mupper, long int mlower, realtype t,' rtcj ' N_Vector x,' dxvec ' N_Vector xB,' dxBvec ' N_Vector xBdot, DlsMat JB, void *user_data, N_Vector tmp1B, N_Vector tmp2B, N_Vector tmp3B)'];
        case 'JB'
            this.argstr = ['(long int NeqBdot, realtype t,' rtcj ' N_Vector x,' dxvec ' N_Vector xB,' dxBvec ' N_Vector xBdot, DlsMat JB, void *user_data, N_Vector tmp1B, N_Vector tmp2B, N_Vector tmp3B)'];
        case 'JSparseB'
            this.argstr = ['(realtype t,' rtcj ' N_Vector x,' dxvec ' N_Vector xB,' dxBvec ' N_Vector xBdot, SlsMat JB, void *user_data, N_Vector tmp1B, N_Vector tmp2B, N_Vector tmp3B)'];
        case 'sxdot'
            this.argstr = ['(int Ns, realtype t, N_Vector x,' dxvec ' N_Vector xdot,' intip ' N_Vector ' s 'sx,' sdxvec ' N_Vector ' s 'sxdot, void *user_data, N_Vector tmp1, N_Vector tmp2' tmp3vec ')'];
        case 'sx0'
            this.argstr = '(N_Vector *sx0, N_Vector x, N_Vector dx, void *user_data)';
        case 'sdx0'
            this.argstr = '(N_Vector *sdx0, N_Vector x, N_Vector dx, void *user_data)';
        case 'y'
            this.argstr = '(realtype t, int it, realtype *y, N_Vector x, void *user_data)';
        case 'sy'
            this.argstr = '(realtype t, int it, realtype *sy, realtype *dydx, realtype *dydp, N_Vector *sx, void *user_data)';
        case 'z'
            this.argstr = '(realtype t, int ie, int *nroots, realtype *z, N_Vector x, void *user_data)';
        case 'sz'
            this.argstr = '(realtype t, int ie, int *nroots, realtype *sz, N_Vector x, N_Vector *sx, void *user_data)';
        case 'sz_tf'
            this.argstr = '(realtype t, int ie, int *nroots, realtype *sz, N_Vector x, N_Vector *sx, void *user_data)';
        case 'dydp'
            this.argstr = '(realtype t, int it, realtype *dydp, N_Vector x, void *user_data)';
        case 'dydx'
            this.argstr = '(realtype t, int it, realtype *dydx, N_Vector x, void *user_data)';
        case 'dzdp'
            this.argstr = '(realtype t, int ie, realtype *dzdp, N_Vector x, void *user_data)';
        case 'dzdx'
            this.argstr = '(realtype t, int ie, realtype *dzdx, N_Vector x, void *user_data)';
        case 'deltax'
            this.argstr = '(realtype t, int ie, realtype *deltax, N_Vector x, N_Vector xdot, N_Vector xdot_old, void *user_data)';
        case 'deltaxB'
            this.argstr = '(realtype t, int ie, realtype *deltaxB, N_Vector x, N_Vector xB, N_Vector xdot, N_Vector xdot_old, void *user_data)';
        case 'deltaqB'
            this.argstr = '(realtype t, int ie, realtype *deltaqB, N_Vector x, N_Vector xB, N_Vector qBdot, N_Vector xdot, N_Vector xdot_old, void *user_data)';
        case 'deltasx'
            this.argstr = '(realtype t, int ie, realtype *deltasx, N_Vector x, N_Vector xdot, N_Vector xdot_old, N_Vector *sx, void *user_data)';
        case 'dxdotdp'
            this.argstr = ['(realtype t, realtype *dxdotdp, N_Vector x, N_Vector dx, void *user_data)'];
        case 'sigma_y'
            this.argstr = '(realtype t, realtype *sigma_y, void *user_data)';
        case 'dsigma_ydp'
            this.argstr = '(realtype t, realtype *dsigma_ydp, void *user_data)';
        case 'sigma_z'
            this.argstr = '(realtype t, int ie, realtype *sigma_z, void *user_data)';
        case 'dsigma_zdp'
            this.argstr = '(realtype t, int ie, realtype *dsigma_zdp, void *user_data)';
        case 'stau'
            this.argstr = '(realtype t, int ie, realtype *stau, N_Vector x, N_Vector *sx, void *user_data)';
        case 'root'
            this.argstr = ['(realtype t, N_Vector x,' dxvec ' realtype *root, void *user_data)'];
        case 'Jy'
            this.argstr = '(realtype t, int it, realtype *Jy, realtype *y, N_Vector x, realtype *my, realtype *sd_y, void *user_data)';
        case 'dJydx'
            this.argstr = '(realtype t, int it, realtype *dJydx, realtype *y, N_Vector x, realtype *dydx, realtype *my, realtype *sd_y, void *user_data)';
        case 'dJydp'
            this.argstr = '(realtype t, int it, realtype *dJydp, realtype *y, N_Vector x, realtype *dydp, realtype *my, realtype *sd_y, realtype *dsigma_ydp, void *user_data)';
        case 'sJy'
            this.argstr = '(realtype t, int it, realtype *sJy, realtype *dJydy, realtype *dJydp, realtype *sy, void *user_data)';
        case 'Jz'
            this.argstr = '(realtype t, int ie, realtype *Jz, realtype *z, N_Vector x, realtype *mz, realtype *sd_z, void *user_data, void *temp_data)';
        case 'dJzdx'
            this.argstr = '(realtype t, int ie, realtype *dJzdx, realtype *z, N_Vector x, realtype *dzdx, realtype *mz, realtype *sd_z, void *user_data, void *temp_data)';
        case 'dJzdp'
            this.argstr = '(realtype t, int ie, realtype *dJzdp, realtype *z, N_Vector x, realtype *dzdp, realtype *mz, realtype *sd_z, realtype *dsigma_zdp, void *user_data, void *temp_data)';
        case 'sJz'
            this.argstr = '(realtype t, int ie, realtype *sJz, realtype *z, N_Vector x, realtype *dzdp, realtype *sz, realtype *mz, realtype *sd_z, realtype *dsigma_zdp, void *user_data, void *temp_data)';
        case 'w'
            this.argstr = ['(realtype t, N_Vector x, N_Vector dx, void *user_data)'];
        case 'dwdp'
            this.argstr = ['(realtype t, N_Vector x, N_Vector dx, void *user_data)'];
        case 'dwdx'
            this.argstr = ['(realtype t, N_Vector x, N_Vector dx, void *user_data)'];
        case 'M'
            this.argstr = ['(realtype t, N_Vector x, N_Vector dx, void *user_data)'];
        case 'dfdx'
            this.argstr = ['(realtype t, N_Vector x, N_Vector dx, void *user_data)'];
        otherwise
            %nothing
    end
    
end
