# Supplementary material for: Scalable Parameter Estimation for Genome-Scale Biochemical Reaction Networks
Source: PLoS Comput Biol. 2017 Jan 23;13(1):e1005331. doi: 10.1371/journal.pcbi.1005331 (PMC5256869; doi:10.1371/journal.pcbi.1005331)
Supplement: S1 Code — This zip-file contains the MATLAB code for the simulation and application examples presented in the paper. We provide implementations of all models, parameter estimation to allow everybody to reproduce the results. (ZIP) [file pcbi.1005331.s002.zip › code/AMICI/@amifun/getDeps.m]

function [ this ] = getDeps(this, model)
    % getDeps populates the sensiflag for the requested function
    %
    % Parameters:
    %  model: model definition object @type amimodel
    %
    % Return values:
    %  this: updated function definition object @type amifun
    
    switch(this.funstr)
        case 'xdot'
            if(strcmp(model.wtype,'iw'))
                this.deps = {'M','p','x','k','dx'};
            else
                this.deps = {'p','x','k'};
            end
            
        case 'dfdx'
            this.deps = {'xdot','x','dwdx'};
            
        case 'J'
            if(strcmp(model.wtype,'iw'))
                this.deps = {'dfdx','M','x','xdot'};
            else
                this.deps = {'xdot','x','dwdx'};
            end
            
        case 'JB'
            this.deps = {'J'};
            
        case 'dxdotdp'
            this.deps = {'xdot','p','dwdp'};
            
        case 'sx0'
            this.deps = {'x0','p'};    
            
        case 'sdx0'
            this.deps = {'dx0','p'}; 
            
        case 'sxdot'
            if(strcmp(model.wtype,'iw'))
                this.deps = {'dfdx','M','dxdotdp','sdx','sx'};
            else
                this.deps = {'J','dxdotdp','sx'};
            end
            
        case 'dydx'
            this.deps = {'y','x'};
            
        case 'dydp'
            this.deps = {'y','p'};
          
        case 'sy'
            this.deps = {'dydp','dydx','sx'};
            
        case 'Jv'
            this.deps = {'J'};
            
        case 'JvB'
            this.deps = {'J'};
            
        case 'xBdot'
            if(strcmp(model.wtype,'iw'))
                this.deps = {'J','M','xB','dxB'};
            else
                this.deps = {'J','xB'};
            end
            
        case 'qBdot'
            this.deps = {'dxdotdp','xB'};
            
        case 'dsigma_ydp'
            this.deps = {'sigma_y','p'};
            
        case 'dsigma_zdp'
            this.deps = {'sigma_z','p'};
            
        case 'root'
            this.deps = {'x','k','p'};
            
        case 'drootdp'
            this.deps = {'root','p','drootdx','sx'};
            
        case 'drootdx'
            this.deps = {'root','x'};
            
        case 'drootdt'
            this.deps = {'root','drootdx','xdot'};
            
        case 'deltax'
            this.deps = {'x','k','p'};
            
        case 'ddeltaxdp'
            this.deps = {'deltax','p'};
            
        case 'ddeltaxdx'
            this.deps = {'deltax','x'};
            
        case 'ddeltaxdt'
            this.deps = {'deltax'};
            
        case 'deltasx'
            this.deps = {'deltax','deltaxdot','ddeltaxdx','ddeltaxdp','ddeltaxdt','dtaudp','xdot','sx','stau'};
        
        case 'deltaqB'
            this.deps = {'ddeltaxdp','xB'};
            
        case 'deltaxB'
            this.deps = {'deltax','dtaudp','xdot','xB','ddeltaxdx'};
            
        case 'z'
            this.deps = {'x','k','p'};
            
        case 'dzdp'
            this.deps = {'z','p'};
            
        case 'dzdx'
            this.deps = {'z','x'};
            
        case 'dzdt'
            this.deps = {'z','x','xdot'};
            
        case 'sz'
            this.deps = {'dzdp','dzdx','dzdt','sx','dtaudp','stau'};
            
        case 'sz_tf'
            this.deps = {'dzdp','dzdx','sx'};
            
        case 'dtaudp'
            this.deps = {'drootdp','drootdt'};
            
        case 'stau'
            this.deps = {'sroot','drootdt'};
            
        case 'sroot'
            this.deps = {'drootdp','drootdx','sx'};
 
        case 'x0'
            this.deps = {'p','k','x'};
            
        case 'JBand'
            this.deps = {'J'};
            
        case 'JBandB'
            this.deps = {'JB'};
            
        case 'JSparse'
            this.deps = {'J'};
            
        case 'JSparseB'
            this.deps = {'JB'};
            
        case 'y'
            this.deps = {'x','p','k'};
            
        case 'sigma_y'
            this.deps = {'p','k'};
        
        case 'sigma_z'
            this.deps = {'p','k'};
            
        case 'rhs'
            this.deps = {'xdot'};
            
        case 'dx0'
            this.deps = {'x','p','k'};
            
        case 'M'
            this.deps = {'x','p','k'};
            
        case 'x'
            this.deps = {};
            
        case 'dx'
            this.deps = {};
            
        case 'xB'
            this.deps = {};
            
        case 'dxB'
            this.deps = {};
            
        case 'k'
            this.deps = {};
            
        case 'p'
            this.deps = {};
            
        case 'sx'
            this.deps = {};
            
        case 'sdx'
            this.deps = {};
        
        case 'deltaxdot'
            this.deps = {'xdot'};
            
        case 'Jy'
            this.deps = {'y','sigma_y','p'};
        case 'dJydy'
            this.deps = {'Jy','y'};
        case 'dJydx'
            this.deps = {'dJydy','dydx'};
        case 'dJydsigma'
            this.deps = {'Jy','sigma_y'};
        case 'dJydp'
            this.deps = {'dJydy','dydp','dJydsigma','dsigma_ydp'};
        case 'sJy'
            this.deps = {'dJydp','dJydy','sy'};
            
        case 'Jz'
            this.deps = {'z','sigma_z','p'};
        case 'dJzdz'
            this.deps = {'Jz','x'};
        case 'dJzdx'
            this.deps = {'dJzdz','dzdx'};
        case 'dJzdsigma'
            this.deps = {'Jz','sigma_z'};
        case 'dJzdp'
            this.deps = {'dJzdz','dzdp','dJzdsigma','dsigma_zdp'};
        case 'sJz'
            this.deps = {'dJzdp','dJzdz','sz'};
            
        case 'w'
            this.deps = {'xdot'};
        case 'dwdp'
            this.deps = {'w','p'};
        case 'dwdx'
            this.deps = {'w','x'};

        otherwise
            error(['unknown function string: ' this.funstr ])
    end
end
