# Supplementary material for: Scalable Parameter Estimation for Genome-Scale Biochemical Reaction Networks
Source: PLoS Comput Biol. 2017 Jan 23;13(1):e1005331. doi: 10.1371/journal.pcbi.1005331 (PMC5256869; doi:10.1371/journal.pcbi.1005331)
Supplement: S1 Code — This zip-file contains the MATLAB code for the simulation and application examples presented in the paper. We provide implementations of all models, parameter estimation to allow everybody to reproduce the results. (ZIP) [file pcbi.1005331.s002.zip › code/AMICI/@amifun/getFArgs.m]

function this = getFArgs(this)
    % getFArgs populates the fargstr property with the argument string of
    % the respective f-function (if applicable). f-function are wrapped
    % implementations of functions which no longer have a model specific
    % name and have solver independent calls.
    %
    % Parameters:
    %
    % Return values:
    %  this: updated function definition object @type amifun
    %
    
    switch(this.funstr)
        case 'xdot'
            this.fargstr = '(realtype t, N_Vector x, N_Vector dx, N_Vector xdot, void *user_data)';
        case 'J'
            this.fargstr = '(long int N, realtype t, realtype cj, N_Vector x, N_Vector dx, N_Vector xdot, DlsMat J, void *user_data, N_Vector tmp1, N_Vector tmp2, N_Vector tmp3)';
        case 'root'
            this.fargstr = '(realtype t, N_Vector x, N_Vector dx, realtype *root, void *user_data)';
        otherwise
            this.fargstr = this.argstr;
    end
    
end
