# Supplementary material for: Scalable Parameter Estimation for Genome-Scale Biochemical Reaction Networks
Source: PLoS Comput Biol. 2017 Jan 23;13(1):e1005331. doi: 10.1371/journal.pcbi.1005331 (PMC5256869; doi:10.1371/journal.pcbi.1005331)
Supplement: S1 Code — This zip-file contains the MATLAB code for the simulation and application examples presented in the paper. We provide implementations of all models, parameter estimation to allow everybody to reproduce the results. (ZIP) [file pcbi.1005331.s002.zip › code/AMICI/@amifun/getNVecs.m]

function this = getNVecs(this)
    % getfunargs populates the nvecs property with the names of the
    % N_Vector elements which are required in the execution of the function 
    % (if applicable). the information is directly extracted from the
    % argument string
    %
    % Parameters:
    %
    % Return values:
    %  this: updated function definition object @type amifun
    %
    
    vecs = {'x,','dx,','sx,','*sx,','*sdx,','xB,','dxB,',...
        '*sxdot,','sxdot,','xdot,','xBdot,','qBdot,',...
        'x0,','dx0,','*sx0,','*sdx0,',...
        'v,','vB,','Jv,','JvB,',...
        'xdot_old,'};
    
    this.nvecs = {};
    for iv = 1:length(vecs)
        if strfind(this.argstr,['N_Vector ' vecs{iv}])
            this.nvecs = [this.nvecs,vecs{iv}(1:(end-1))];
        end
    end
    
end
