# Supplementary material for: Scalable Parameter Estimation for Genome-Scale Biochemical Reaction Networks
Source: PLoS Comput Biol. 2017 Jan 23;13(1):e1005331. doi: 10.1371/journal.pcbi.1005331 (PMC5256869; doi:10.1371/journal.pcbi.1005331)
Supplement: S1 Code — This zip-file contains the MATLAB code for the simulation and application examples presented in the paper. We provide implementations of all models, parameter estimation to allow everybody to reproduce the results. (ZIP) [file pcbi.1005331.s002.zip › code/AMICI/@amifun/getSyms.m]

function [this,model] = getSyms(this,model)
    % getSyms computes the symbolic expression for the requested function
    %
    % Parameters:
    %  model: model definition object @type amimodel
    %
    % Return values:
    %  this: updated function definition object @type amifun
    %  model: updated model definition object @type amimodel
    
    % store often used variables for ease of notation, dependencies should
    % ensure that these variables are defined
    
    persistent x p sx w ndw jacw
    
    nx = model.nx;
    nevent = model.nevent;
    np = model.np;
    nk = model.nk;
    nz = model.nz;
    ny = model.ny;
    
    fprintf([this.funstr ' | '])
    switch(this.funstr)
        case 'x'
            % create cell array of same size
            xs = cell(nx,1);
            % fill cell array
            for j=1:nx
                xs{j} = sprintf('x_%i',j-1);
            end
            % transform into symbolic expression
            this.sym = sym(xs);
            x = this.sym;
            
        case 'dx'
            % create cell array of same size
            dxs = cell(nx,1);
            % fill cell array
            for j=1:nx
                dxs{j} = sprintf('dx_%i',j-1);
            end
            % transform into symbolic expression
            this.sym = sym(dxs);
            
        case 'p'
            % create cell array of same size
            ps = cell(np,1);
            % fill cell array
            for j=1:np
                ps{j} = sprintf('p_%i',j-1);
            end
            % transform into symbolic expression
            this.sym = sym(ps);
            p = this.sym;
            
        case 'k'
            % create cell array of same size
            ks = cell(nk,1);
            % fill cell array
            for j=1:nk
                ks{j} = sprintf('k_%i',j-1);
            end
            % transform into symbolic expression
            this.sym = sym(ks);
            
        case 'sx'
            % create cell array of same size
            sxs = cell(nx,1);
            % fill cell array
            for j = 1:nx
                sxs{j} = sprintf('sx_%i', j-1);
            end
            % transform into symbolic expression
            this.sym = repmat(sym(sxs),[1,np]);
            sx = this.sym;
            
        case 'sdx'
            % create cell array of same size
            sdx = cell(nx,np);
            % fill cell array
            for j = 1:nx
                for i = 1:np
                    sdx{j,i} = sprintf('sdx_%i', j-1);
                end
            end
            % transform into symbolic expression
            this.sym = sym(sdx);
            
        case 'xB'
            % create cell array of same size
            xBs = cell(nx,1);
            % fill cell array
            for j = 1:nx
                xBs{j} = sprintf('xB_%i', j-1);
            end
            % transform into symbolic expression
            this.sym = sym(xBs);
            
        case 'dxB'
            % create cell array of same size
            dxBs = cell(nx,1);
            % fill cell array
            for j = 1:nx
                dxBs{j} = sprintf('dxB_%i', j-1);
            end
            % transform into symbolic expression
            this.sym = sym(dxBs);
            
        case 'y'
            this.sym = model.sym.y;
            % replace unify symbolic expression
            this = unifySyms(this,model);
            this = makeStrSymsFull(this);
            
            
            % activate splines
            for iy = 1:ny
                if(not(all([model.splineflag,model.minflag,model.maxflag])))
                    str = char(this.sym(iy));
                    if(strfind(str,'spline'))
                        model.splineflag = true;
                    end
                    if(strfind(str,'max'))
                        model.maxflag = true;
                    end
                    if(strfind(str,'min'))
                        model.minflag = true;
                    end
                end
            end
            
            
        case 'x0'
            this.sym = model.sym.x0;
            % replace unify symbolic expression
            this = unifySyms(this,model);
            
        case 'dx0'
            this.sym = model.sym.dx0;
            % replace unify symbolic expression
            this = unifySyms(this,model);
            
        case 'sigma_y'
            this.sym = model.sym.sigma_y;
            this = makeStrSyms(this);
            % replace unify symbolic expression
            this = unifySyms(this,model);
            
        case 'sigma_z'
            this.sym = model.sym.sigma_z;
            this = makeStrSyms(this);
            % replace unify symbolic expression
            this = unifySyms(this,model);
            
        case 'M'
            this.sym = model.sym.M;
            % replace unify symbolic expression
            this = unifySyms(this,model);
            this = makeStrSyms(this);
            
        case 'xdot'
            this.sym = model.sym.xdot;
            % replace unify symbolic expression
            this = unifySyms(this,model);
            
            if(strcmp(model.wtype,'iw'))
                if(size(this.sym,2)>size(this.sym,1))
                    this.sym = -transpose(model.fun.M.sym*model.fun.dx.sym)+this.sym;
                else
                    this.sym = -model.fun.M.sym*model.fun.dx.sym+this.sym;
                end
            end
            
            % create cell array of same size
            xdots = cell(nx,1);
            xdot_olds = cell(nx,1);
            % fill cell array
            for j=1:nx
                xdots{j} = sprintf('xdot_%i',j-1);
                xdot_olds{j} = sprintf('xdot_old_%i',j-1);
            end
            this.strsym = sym(xdots);
            this.strsym_old = sym(xdot_olds);
            
            % activate splines
            for ix = 1:nx
                if(not(all([model.splineflag,model.minflag,model.maxflag])))
                    str = char(this.sym(ix));
                    if(strfind(str,'spline'))
                        model.splineflag = true;
                    end
                    if(strfind(str,'max'))
                        model.maxflag = true;
                    end
                    if(strfind(str,'min'))
                        model.minflag = true;
                    end
                end
            end
            
        case 'w'
            optimize = getoptimized(optsym(model.fun.xdot.sym));
            tmpxdot = sym(char(optimize(end)));
            nw = (length(optimize)-1);
            model.nw = nw;
            if(nw>0)
                exprs = arrayfun(@(x) children(x),optimize(1:(end-1)),'UniformOutput',false); % extract symbolic variable
                S.subs = {2};
                S.type='()';
                C = cellfun(@(x) subsref(x,S),exprs,'UniformOutput',false); % get second element
                this.sym = [C{:}]; % transform cell to matrix
                S.subs = {1};
                C = cellfun(@(x) subsref(x,S),exprs,'UniformOutput',false);
                temps = [C{:}];
            end
%             model.nw = 0;
%             nw = 0;
%             this.sym = sym(zeros(0,1));          
            

            
            ws = cell(nw,1);
            ts = cell(nw,1);
            % fill cell array
            for iw = 1:nw
                ws{iw} = sprintf('w_%i', iw-1);
            end
            % transform into symbolic expression
            this.strsym = sym(ws);
            ndw = 0;
            if(nw>0)
                tmpxdot = mysubs(tmpxdot,temps,this.strsym); % replace common expressions
                this.sym = mysubs(this.sym,temps,this.strsym);
                model.updateRHS(tmpxdot); % update rhs
                ndw = 1;
                jacw = jacobian(this.sym,this.strsym);
                vv = sym('v',[length(this.strsym),1]);
                while(sum(jacw^ndw*vv)~=0)
                    ndw = ndw+1;
                end
                ndw = ndw - 1;
            end
            w = this.strsym;

        case 'dwdx'
            jacx = jacobian(model.fun.w.sym,x);
            this.sym = jacx;
            for idw = 1:ndw
                this.sym = this.sym + (jacw^idw)*jacx; % this part is only to get the right nonzero entries 
            end
            % fill cell array
            idx_w = find(logical(this.sym~=0));
            this.strsym = sym.zeros(size(jacx));
            if(numel(idx_w)>0)
                for iw = 1:length(idx_w)
                    this.strsym(idx_w(iw)) = sym(sprintf('dwdx_%i', iw-1));
                end
                model.ndwdx = length(idx_w);
                % update dwdx with simplified expressions, here we can exploit
                % the proper ordering of w to ensure correctness of expressions
                tmp = jacx + jacw*this.strsym;
                this.sym = tmp(idx_w);
            else
                this.strsym = sym.zeros(size(jacx));
            end
            
        case 'dwdp'
            jacp = jacobian(model.fun.w.sym,p);
            this.sym = jacp;
            for idw = 1:ndw
                this.sym = this.sym + (jacw^idw)*jacp; % this part is only to get the right nonzero entries 
            end
            % fill cell array
            idx_w = find(logical(this.sym~=0));
            this.strsym = sym.zeros(size(jacp));
            if(numel(idx_w)>0)
                for iw = 1:length(idx_w)
                    this.strsym(idx_w(iw)) = sym(sprintf('dwdp_%i', iw-1));
                end
                model.ndwdp = length(idx_w);
                % update dwdx with simplified expressions, here we can exploit
                % the proper ordering of w to ensure correctness of expressions
                tmp = jacp + jacw*this.strsym;
                this.sym = tmp(idx_w);
            end
            
        case 'dfdx'
            this.sym=jacobian(model.fun.xdot.sym,x) + jacobian(model.fun.xdot.sym,w)*model.fun.dwdx.strsym;
            this = makeStrSyms(this);
            
        case 'J'
            if(strcmp(model.wtype,'iw'))
                syms cj
                this.sym = model.fun.dfdx.sym - cj*model.fun.M.sym;
            else
                if(~isempty(w))
                    this.sym = jacobian(model.fun.xdot.sym,x)  + jacobian(model.fun.xdot.sym,w)*model.fun.dwdx.strsym;
                else
                    this.sym = jacobian(model.fun.xdot.sym,x);
                end
            end
            
            %%
            % build short strings for reuse of jacobian
            
            % find nonzero entries
            idx = find(logical(this.sym~=0));
            % create cell array of same size
            Js = sym(zeros(length(idx),1));
            % fill cells with strings
            for iJ = 1:length(idx)
                Js(iJ) = sym(sprintf('tmp_J%i',iJ-1));
            end
            % create full symbolic matrix
            this.strsym = sym(zeros(nx,nx));
            % fill nonzero entries
            this.strsym(idx) = Js;
            
        case 'JB'
            this.sym=-transpose(model.fun.J.sym);
            
        case 'dxdotdp'
            if(~isempty(w))
                this.sym=jacobian(model.fun.xdot.sym,p)  + jacobian(model.fun.xdot.sym,w)*model.fun.dwdp.strsym;
            else
                this.sym=jacobian(model.fun.xdot.sym,p);
            end
            
            %%
            % build short strings for reuse of dxdotdp
            % create cell array of same size
            dxdotdps = cell(nx,1);
            % fill cells with strings
            for ix = 1:nx
                dxdotdps{ix} = sprintf('tmp_dxdotdp%i',ix-1);
            end
            % create full symbolic array
            this.strsym = sym(dxdotdps);
            
        case 'sx0'
            this.sym=jacobian(model.fun.x0.sym,p);
            
        case 'sdx0'
            this.sym=jacobian(model.fun.dx0.sym,p);
            
        case 'sxdot'
            if(strcmp(model.wtype,'iw'))
                this.sym=model.fun.dfdx.strsym*sx(:,1)-model.fun.M.strsym*model.fun.sdx.sym(:,1)+model.fun.dxdotdp.strsym;
            else
                this.sym=model.fun.J.strsym*sx(:,1)+model.fun.dxdotdp.strsym;
            end
            
        case 'dydx'
            this.sym=jacobian(model.fun.y.sym,x);
            % create cell array of same sizex
            this.strsym = sym(zeros(ny,nx));
            % fill cell array
            this = makeStrSyms(this);
            
        case 'dydp'
            this.sym=jacobian(model.fun.y.sym,p);
            % create cell array of same size
            this = makeStrSyms(this);
            
        case 'sy'
            this.sym=model.fun.dydp.strsym + model.fun.dydx.strsym*model.fun.sx.sym ;
            % create cell array of same size
            this = makeStrSyms(this);
            
        case 'Jv'
            % create cell array of same size
            vs = cell(nx,1);
            % fill cells
            for j=1:nx
                vs{j} = sprintf('v_%i',j-1);
            end
            % transform to symbolic variable
            vs = sym(vs);
            % multiply
            this.sym = model.fun.J.sym*vs;
            
        case 'JvB'
            % create cell array of same size
            vs = cell(nx,1);
            % fill cells
            for j=1:nx
                vs{j} = sprintf('v_%i',j-1);
            end
            % transform to symbolic variable
            vs = sym(vs);
            % multiply
            this.sym = -transpose(model.fun.J.sym)*vs;
            
        case 'xBdot'
            if(strcmp(model.wtype,'iw'))
                syms t
                this.sym = diff(transpose(model.fun.M.sym),t)*model.fun.xB.sym + transpose(model.fun.M.sym)*model.fun.dxB.sym - transpose(model.fun.dfdx.sym)*model.fun.xB.sym;
            else
                this.sym = -transpose(model.fun.J.sym)*model.fun.xB.sym;
            end
            
        case 'qBdot'
            this.sym = -transpose(model.fun.xB.sym)*model.fun.dxdotdp.sym;
            
        case 'dsigma_ydp'
            this.sym = jacobian(model.fun.sigma_y.sym,p);
            this = makeStrSyms(this);
            
        case 'dsigma_zdp'
            if(nz>0)
                this.sym = jacobian(model.fun.sigma_z.sym,p);
            else
                this.sym = sym(zeros(model.nztrue,np));
            end
            this = makeStrSyms(this);
            
        case 'root'
            if(nevent>0)
                this.sym = transpose([model.event.trigger]);
                this = unifySyms(this,model);
            else
                this.sym = sym(zeros(0,1));
            end
            
        case 'drootdp'
            this.sym = jacobian(model.fun.root.sym,p);
            
        case 'drootdx'
            this.sym = jacobian(model.fun.root.sym,x);
            
        case 'drootdt'
            this.sym = diff(model.fun.root.sym,'t') + model.fun.drootdx.sym*model.fun.xdot.sym;
            
        case 'sroot'
            this.sym = model.fun.drootdp.sym + model.fun.drootdx.sym*sx;
            
        case 'dtaudp'
            this.sym = sym(zeros(nevent,np));
            for ievent = 1:nevent
                this.sym(ievent,:) = - model.fun.drootdp.sym(ievent,:)/model.fun.drootdt.sym(ievent);
            end
            
        case 'stau'
            this.sym = sym(zeros(nevent,np));
            for ievent = 1:nevent
                this.sym(ievent,:) = - model.fun.sroot.sym(ievent,:)/model.fun.drootdt.sym(ievent);
            end
            
        case 'deltax'
            if(nevent>0)
                this.sym = [model.event.bolus];
                this = unifySyms(this,model);
            else
                this.sym = sym(zeros(0,1));
            end
            
        case 'deltaxdot'
            this.sym = model.fun.xdot.strsym-model.fun.xdot.strsym_old;
            
        case 'ddeltaxdp'
            this.sym = sym(zeros(nx,nevent,np));
            for ievent = 1:nevent
                this.sym(:,ievent,:) = jacobian(model.fun.deltax.sym(:,ievent),p);
            end
            
        case 'ddeltaxdx'
            this.sym = sym(zeros(nx,nevent,nx));
            for ievent = 1:nevent
                this.sym(:,ievent,:) = jacobian(model.fun.deltax.sym(:,ievent),x);
            end
            
        case 'ddeltaxdt'
            this.sym = diff(model.fun.deltax.sym,'t');
            
        case 'deltasx'
            
            if(nevent>0)
                for ievent = 1:nevent
                    
                    % dtdp  = (1/drdt)*drdp
                    dtdp = model.fun.stau.sym(ievent,:);
                    
                    % if we are just non-differentiable and but not
                    % discontinuous we can ignore some of the terms!                
                    if(any(logical(model.fun.deltax.sym(:,ievent)~=0)))
                        % dxdp  = dx/dt*dt/dp + dx/dp
                        dxdp = model.fun.xdot.sym*dtdp + sx;
                        
                        this.sym(:,:,ievent) = ...
                            + permute(model.fun.ddeltaxdx.sym(:,ievent,:),[1 3 2])*dxdp ...
                            + model.fun.ddeltaxdt.sym(:,ievent)*dtdp ...
                            + permute(model.fun.ddeltaxdp.sym(:,ievent,:),[1 3 2]);
                    else
                        this.sym(:,:,ievent) = sym(zeros([nx,np]));
                    end
                    if(any(model.event(ievent).hflag))
                        this.sym(model.event(ievent).hflag,:,ievent) = ...
                            this.sym(model.event(ievent).hflag,:,ievent) ...
                            - model.fun.deltaxdot.sym(model.event(ievent).hflag)*dtdp;
                    end
                end
            end
            
        case 'deltaqB'
            this.sym = sym(zeros(np,nevent));
            for ievent = 1:nevent
                this.sym(:,ievent) = transpose(model.fun.xB.sym)*squeeze(model.fun.ddeltaxdp.sym(:,ievent,:));
            end
            
        case 'deltaxB'
            this.sym = sym(zeros(nx,nevent));
            for ievent = 1:nevent
                this.sym(:,ievent) = squeeze(model.fun.ddeltaxdx.sym(:,ievent,:))*model.fun.xB.sym;
            end
            
        case 'z'
            if(nevent>0)
                this.sym = transpose([model.event.z]);
                this = unifySyms(this,model);
            else
                this.sym = sym(zeros(0,1));
            end
            % construct the event identifyer, this is a vector which maps
            % events to outputs z
            model.z2event = zeros(nz,1);
            iz = 0;
            for ievent = 1:nevent
                for jz = 1:length(model.event(ievent).z)
                    iz = iz+1;
                    model.z2event(iz) = ievent;
                end
            end
            this = makeStrSymsFull(this);
            
        case 'dzdp'
            this.sym = jacobian(model.fun.z.sym,p);
            % create cell array of same size
            this = makeStrSyms(this);
            
        case 'dzdx'
            this.sym = jacobian(model.fun.z.sym,x);
            this = makeStrSyms(this);
            
        case 'dzdt'
            this.sym = diag(diff(model.fun.z.sym,'t'));
            
        case 'sz'
            % the tau is event specific so mapping from z to events is
            % necessary here.
            this.sym = ...
                + model.fun.dzdp.sym ...
                + model.fun.dzdx.sym*sx ...
                + model.fun.dzdt.sym*model.fun.stau.sym(model.z2event,:);
            % create cell array of same size
            szs = cell(nz,np);
            % fill cell array
            for j = 1:nz
                for i = 1:np
                    szs{j,i} = sprintf('sz_%i', j-1);
                end
            end
            % transform into symbolic expression
            this.strsym = sym(szs);
            
        case 'sz_tf'
            % the tau is event specific so mapping from z to events is
            % necessary here.
            this.sym = ...
                + model.fun.dzdp.sym ...
                + model.fun.dzdx.sym*sx;
            
        case 'JBand'
            %do nothing
        case 'JBandB'
            %do nothing
        case 'JSparse'
            %do nothing
        case 'JSparseB'
            %do nothing
            
        case 'Jy'
            this.sym = model.sym.Jy;
        case 'dJydy'
            this.sym = jacobian(model.fun.Jy.sym,model.fun.y.strsym);
            this = makeStrSyms(this);
        case 'dJydx'
            this.sym = model.fun.dJydy.sym*model.fun.dydx.strsym;
        case 'dJydsigma'
            this.sym = jacobian(model.fun.Jy.sym,model.fun.sigma_y.strsym);
        case 'dJydp'
            this.sym = model.fun.dJydy.sym*model.fun.dydp.strsym + model.fun.dJydsigma.sym*model.fun.dsigma_ydp.strsym;
            this = makeStrSyms(this);
        case 'sJy'
            this.sym = model.fun.dJydy.strsym*model.fun.sy.strsym + model.fun.dJydp.strsym;
            
        case 'Jz'
            this.sym = model.sym.Jz(:);
        case 'dJzdz'
            if(nz>0)
                this.sym = jacobian(model.fun.Jz.sym,model.fun.z.strsym);
            else
                this.sym = sym(zeros(1,0));
            end
        case 'dJzdx'
            this.sym = model.fun.dJzdz.sym*model.fun.dzdx.strsym;
        case 'dJzdsigma'
            if(nz>0)
                this.sym = jacobian(model.fun.Jz.sym,model.fun.sigma_z.strsym);
            else
                this.sym = sym(zeros(1,0));
            end
        case 'dJzdp'
            this.sym = model.fun.dJzdz.sym*model.fun.dzdp.strsym + model.fun.dJzdsigma.sym*model.fun.dsigma_zdp.strsym;
        case 'sJz'
            this.sym = model.fun.dJzdz.sym*model.fun.sz.strsym + model.fun.dJzdp.sym;
            
            
        otherwise
            error('unknown function name')
    end
end

function this = unifySyms(this,model)
    % unifySyms replaces model specific variable names with general
    % ones which conforms with C naming schemes
    %
    % Parameters:
    %  model: model definition object @type amimodel
    if(ismember('x',this.deps))
        this.sym = mysubs(this.sym,model.sym.x,model.fun.x.sym);
    end
    this.sym = mysubs(this.sym,model.sym.p,model.fun.p.sym);
    this.sym = mysubs(this.sym,model.sym.k,model.fun.k.sym);
end

function this = makeStrSyms(this)
    this.strsym = sym(zeros(size(this.sym)));
    idx = find(logical(this.sym~=0));
    idx = transpose(idx(:));
    for isym = idx
        this.strsym(isym) = sym(sprintf([this.cvar '_%i'], isym-1));
    end
end

function this = makeStrSymsFull(this)
    this.strsym = sym(zeros(size(this.sym)));
    for isym = 1:numel(this.strsym)
        this.strsym(isym) = sym(sprintf([this.cvar '_%i'], isym-1));
    end
end

function out = mysubs(in, old, new)
    % mysubs is a wrapper for ther subs matlab function
    %
    % Parameters:
    %  in: symbolic expression in which to replace @type symbolic
    %  old: expression to be replaced @type symbolic
    %  new: replacement expression @type symbolic
    %
    % Return values:
    %  out: symbolic expression with replacement @type symbolic
    if(~isnumeric(in) && ~isempty(old) && ~isempty(symvar(in)))
        matVer = ver('MATLAB');
        if(str2double(matVer.Version)>=8.1)
            out = subs(in, old(:), new(:));
        else
            out = subs(in, old(:), new(:), 0);
        end
    else
        out = in;
    end
end
