# Supplementary material for: Scalable Parameter Estimation for Genome-Scale Biochemical Reaction Networks
Source: PLoS Comput Biol. 2017 Jan 23;13(1):e1005331. doi: 10.1371/journal.pcbi.1005331 (PMC5256869; doi:10.1371/journal.pcbi.1005331)
Supplement: S1 Code — This zip-file contains the MATLAB code for the simulation and application examples presented in the paper. We provide implementations of all models, parameter estimation to allow everybody to reproduce the results. (ZIP) [file pcbi.1005331.s002.zip › code/AMICI/@amifun/printLocalVars.m]

function printLocalVars(this,model,fid)
    % printlocalvars prints the C code for the initialisation of local variables into the file specified by fid.
    %
    % Parameters:
    %  model: this struct must contain all necessary symbolic definitions
    %  @type amimodel
    %  fid: file id in which the final expression is written @type fileid
    %
    % Return values:
    %  Nothing
    
    
    nx = model.nx;
    ny = model.ny;
    
    for nvec = this.nvecs
        if(strcmp(nvec{1},'*sx'))
            fprintf(fid,'realtype *sx_tmp;\n');
        elseif(strcmp(nvec{1},'*sdx'))
            fprintf(fid,'realtype *sdx_tmp;\n');
        elseif(strcmp(nvec{1},'*sxdot'))
            fprintf(fid,'realtype *sxdot_tmp;\n');
        elseif(strcmp(nvec{1},'*sx0'))
            fprintf(fid,'realtype *sx0_tmp;\n');
        elseif(strcmp(nvec{1},'*sdx0'))
            fprintf(fid,'realtype *sdx0_tmp;\n');
        else
            if(or(strcmp(model.wtype,'iw'),~strcmp(nvec{1},'dx')))
                fprintf(fid,['realtype *' nvec{1} '_tmp = N_VGetArrayPointer(' nvec{1} ');\n']);
            end
        end
    end
    
    switch(this.funstr)
        case 'xdot'
            fprintf(fid,['memset(xdot_tmp,0,sizeof(realtype)*' num2str(nx) ');\n']);
        case 'xBdot'
            fprintf(fid,['memset(xBdot_tmp,0,sizeof(realtype)*' num2str(nx) ');\n']);
        case 'qBdot'
            fprintf(fid,'memset(qBdot_tmp,0,sizeof(realtype)*np);\n');
        case 'x0'
            fprintf(fid,['memset(x0_tmp,0,sizeof(realtype)*' num2str(nx) ');\n']);
        case 'dx0'
            fprintf(fid,['memset(dx0_tmp,0,sizeof(realtype)*' num2str(nx) ');\n']);
        case 'Jv'
            fprintf(fid,['memset(Jv_tmp,0,sizeof(realtype)*' num2str(nx) ');\n']);
        case 'JvB'
            fprintf(fid,['memset(JvB_tmp,0,sizeof(realtype)*' num2str(nx) ');\n']);
        case 'JBand'
            % nothing
        case 'J'
            fprintf(fid,['memset(J->data,0,sizeof(realtype)*' num2str(nx^2) ');\n']);
        case 'JSparse'
            fprintf(fid,'SlsSetToZero(J);\n');
            for i = 1:length(model.rowvals)
                fprintf(fid,['J->rowvals[' num2str(i-1) '] = ' num2str(model.rowvals(i)) ';\n']);
            end
            for i = 1:length(model.colptrs)
                fprintf(fid,['J->colptrs[' num2str(i-1) '] = ' num2str(model.colptrs(i)) ';\n']);
            end
        case 'JBandB'
            % nothing
        case 'JB'
            fprintf(fid,['  memset(JB->data,0,sizeof(realtype)*' num2str(nx^2) ');\n']);
        case 'JSparseB'
            fprintf(fid,'  SlsSetToZero(JB);\n');
            for i = 1:length(model.rowvalsB)
                fprintf(fid,['  JB->rowvals[' num2str(i-1) '] = ' num2str(model.rowvalsB(i)) ';\n']);
            end
            for i = 1:length(model.colptrsB)
                fprintf(fid,['  JB->colptrs[' num2str(i-1) '] = ' num2str(model.colptrsB(i)) ';\n']);
            end
        case 'sxdot'
            if(~strcmp(model.wtype,'iw'))
                fprintf(fid,['memset(sxdot_tmp,0,sizeof(realtype)*' num2str(nx) ');\n']);
            end
        case 'sx0'
            % nothing
        case 'sdx0'
            % nothing
        case 'y'
            % nothing
        case 'sy'
            % nothing
        case 'dydp'
            % nothing
        case 'dydx'
            % nothing
        case 'z'
            % nothing
        case 'sz'
            % nothing
        case 'sz_tf'
            % nothing
        case 'dzdp'
            % nothing
        case 'dzdx'
            % nothing
        case 'deltax'
            fprintf(fid,['memset(deltax,0,sizeof(realtype)*' num2str(nx) ');\n']);
        case 'deltaxB'
            fprintf(fid,['memset(deltaxB,0,sizeof(realtype)*' num2str(nx) ');\n']);
        case 'deltaqB'
            fprintf(fid,['memset(deltaqB,0,sizeof(realtype)*np);\n']);
        case 'deltasx'
            fprintf(fid,['memset(deltasx,0,sizeof(realtype)*' num2str(nx) '*np);\n']);
        case 'stau'
            % nothing
        case 'dxdotdp'
            % nothing
            fprintf(fid,['memset(dxdotdp,0,sizeof(realtype)*' num2str(nx) '*np);\n']);
        case 'root'
            % nothing
        case 'sigma_y'
            fprintf(fid,['memset(sigma_y,0,sizeof(realtype)*' num2str(ny) ');\n']);
        case 'dsigma_ydp'
            fprintf(fid,['memset(dsigma_ydp,0,sizeof(realtype)*' num2str(ny) '*np);\n']);
        case 'sigma_z'
            fprintf(fid,['memset(sigma_z,0,sizeof(realtype)*' num2str(model.nz) ');\n']);
        case 'dsigma_zdp'
            fprintf(fid,['memset(dsigma_zdp,0,sizeof(realtype)*' num2str(model.nz) '*np);\n']);
        case 'Jy'
            % nothing
        case 'dJydx'
            % nothing
        case 'dJydp'
            % nothing
        case 'sJy'
            % nothing
        case 'Jz'
            % nothing
        case 'dJzdx'
            % nothing
        case 'dJzdp'
            % nothing
        case 'sJz'
            % nothing
        case 'w'
            fprintf(fid,['memset(w_tmp,0,sizeof(realtype)*' num2str(model.nw) ');\n']);
        case 'dwdx'
            fprintf(fid,['memset(dwdx_tmp,0,sizeof(realtype)*' num2str(model.ndwdx) ');\n']);
        case 'dwdp'
            fprintf(fid,['memset(dwdp_tmp,0,sizeof(realtype)*' num2str(model.ndwdp) ');\n']);
        case 'M'
            fprintf(fid,['memset(M_tmp,0,sizeof(realtype)*' num2str(model.nx^2) ');\n']);
        case 'dfdx'
            fprintf(fid,['memset(dfdx_tmp,0,sizeof(realtype)*' num2str(model.nx^2) ');\n']);
        otherwise
            error(['unkown function: ' this.funstr])
    end
    
end
