# Supplementary material for: Scalable Parameter Estimation for Genome-Scale Biochemical Reaction Networks
Source: PLoS Comput Biol. 2017 Jan 23;13(1):e1005331. doi: 10.1371/journal.pcbi.1005331 (PMC5256869; doi:10.1371/journal.pcbi.1005331)
Supplement: S1 Code — This zip-file contains the MATLAB code for the simulation and application examples presented in the paper. We provide implementations of all models, parameter estimation to allow everybody to reproduce the results. (ZIP) [file pcbi.1005331.s002.zip › code/AMICI/@amifun/writeCcode.m]

function writeCcode(this,model,fid)
% writeCcode is a wrapper for gccode which initialises data and reduces
% overhead by check nonzero values
%
% Parameters: 
%  model: model defintion object @type amimodel
%  fid: file id in which the final expression is written @type fileid
%
% Return values:
%  void

nevent = model.nevent;
if(strcmp(this.funstr,'JSparse'))
    tmpfun = this;
    tmpfun.sym = model.fun.J.sym(model.sparseidx);
    tmpfun.gccode(model,fid);
elseif(strcmp(this.funstr,'JSparseB'))
    tmpfun = this;
    tmpfun.sym = model.fun.JB.sym(model.sparseidxB);
    tmpfun.gccode(model,fid);
elseif(strcmp(this.funstr,'z') || strcmp(this.funstr,'sz'))
    nonzero = this.sym ~=0;
    if(any(nonzero))
        fprintf(fid,'    switch(ie) { \n');
        for ievent=1:nevent
            tmpfun = this;
            % set all z that do not belong to this event to zero
            % dont shorten the vector as we need the indices
            fprintf(fid,['        case ' num2str(ievent-1) ': {\n']);
            tmpfun.sym(model.z2event~=ievent) = 0;
            tmpfun.gccode(model,fid);
            fprintf(fid,'\n');
            fprintf(fid,'        } break;\n\n');
        end
        fprintf(fid,'    } \n');
    end
elseif(strcmp(this.funstr,'deltax') || strcmp(this.funstr,'deltasx') || strcmp(this.funstr,'deltaxB') || strcmp(this.funstr,'deltaqB'))
    nonzero = this.sym ~=0;
    if(any(any(nonzero)))
        fprintf(fid,'              switch(ie) { \n');
        tmpfun = this;
        for ievent=1:nevent
            if(any(nonzero(:,ievent)))
                fprintf(fid,['              case ' num2str(ievent-1) ': {\n']);
                tmpfun.sym = this.sym(:,ievent);
                tmpfun.gccode(model,fid);
                fprintf(fid,'\n');
                fprintf(fid,'              } break;\n\n');
            end
        end
        fprintf(fid,'              } \n');
    end
elseif(strcmp(this.funstr,'Jy') || strcmp(this.funstr,'dJydp') || strcmp(this.funstr,'dJydx'))
    nonzero = this.sym ~=0;
    tmpfun = this;
    if(any(any(nonzero)))
        for iy = 1:model.nytrue
        fprintf(fid,['if(!mxIsNaN(my[' num2str(iy-1) '*nt+it])){\n']);
        tmpfun.sym = this.sym(iy,:);
        tmpfun.gccode(model,fid);
        fprintf(fid,'}\n');
        end
    end
else
    nonzero = this.sym ~=0;
    if(any(any(nonzero)))
        this.gccode(model,fid);
    end
end


end
