# Supplementary material for: Scalable Parameter Estimation for Genome-Scale Biochemical Reaction Networks
Source: PLoS Comput Biol. 2017 Jan 23;13(1):e1005331. doi: 10.1371/journal.pcbi.1005331 (PMC5256869; doi:10.1371/journal.pcbi.1005331)
Supplement: S1 Code — This zip-file contains the MATLAB code for the simulation and application examples presented in the paper. We provide implementations of all models, parameter estimation to allow everybody to reproduce the results. (ZIP) [file pcbi.1005331.s002.zip › code/AMICI/@amifun/writeCcode_sensi.m]

function writeCcode_sensi(this,model,fid)
% writeCcode_sensi is a wrapper for writeCcode which loops over parameters and reduces
% overhead by check nonzero values
%
% Parameters:
%  model: model defintion object @type amimodel
%  fid: file id in which the final expression is written @type fileid
% 
% Return values:
%  void
      
np = model.np;

nonzero = this.sym~=0;

if(strcmp(this.funstr,'deltaqB'))
    if(any(nonzero))
        tmpfun = this;
        for ip=1:np
            if(nonzero(ip))
                fprintf(fid,['  case ' num2str(ip-1) ': {\n']);
                tmpfun.sym = this.sym(ip,:);
                tmpfun.writeCcode(model,fid);
                fprintf(fid,'\n');
                fprintf(fid,'  } break;\n\n');
            end
        end
    end
elseif(strcmp(this.funstr,'deltasx'))
    if(any(any(any(nonzero))))
        tmpfun = this;
        for ip=1:np
            if(any(any(any(nonzero(:,ip,:)))))
                fprintf(fid,['  case ' num2str(ip-1) ': {\n']);
                tmpfun.sym = squeeze(this.sym(:,ip,:));
                tmpfun.writeCcode(model,fid);
                fprintf(fid,'\n');
                fprintf(fid,'  } break;\n\n');
            end
        end
    end
else 
    nonzero = this.sym ~=0;
    if(any(any(nonzero)))
        tmpfun = this;
        for ip=1:np
            if(any(nonzero(:,ip)))
                fprintf(fid,['  case ' num2str(ip-1) ': {\n']);
                if(strcmp(this.funstr,'sroot') || strcmp(this.funstr,'sz') || strcmp(this.funstr,'sy'))
                    fprintf(fid,'  sx_tmp = N_VGetArrayPointer(sx[plist[ip]]);\n');
                end
                tmpfun.sym = this.sym(:,ip);
                tmpfun.writeCcode(model,fid);
                fprintf(fid,'\n');
                fprintf(fid,'  } break;\n\n');
            end
        end
    end
end
end
