# Supplementary material for: Scalable Parameter Estimation for Genome-Scale Biochemical Reaction Networks
Source: PLoS Comput Biol. 2017 Jan 23;13(1):e1005331. doi: 10.1371/journal.pcbi.1005331 (PMC5256869; doi:10.1371/journal.pcbi.1005331)
Supplement: S1 Code — This zip-file contains the MATLAB code for the simulation and application examples presented in the paper. We provide implementations of all models, parameter estimation to allow everybody to reproduce the results. (ZIP) [file pcbi.1005331.s002.zip › code/AMICI/@amimodel/amimodel.m]

%
% @file amimodel
% @brief definition of amimodel class
%
classdef amimodel < handle
    % AMIMODEL carries all model definitions including functions and events
    
    properties ( GetAccess = 'public', SetAccess = 'private' )
        % symbolic definition struct @type struct
        sym = struct.empty();
        % struct which stores information for which functions c code needs to be generated @type struct
        fun = struct.empty();
        % struct which stores information for which functions c code needs
        % to be generated @type amievent
        event = amievent.empty();
        % name of the model @type string
        modelname = char.empty();
        % struct that contains hash values for the symbolic model definitions @type struct
        HTable = struct.empty();
        % flag indicating whether debugging symbols should be compiled @type bool
        debug = false;
        % flag indicating whether adjoint sensitivities should be enabled @type bool
        adjoint = true;
        % flag indicating whether forward sensitivities should be enabled @type bool
        forward = true;
        % default initial time @type double
        t0 = 0;
        % type of wrapper (cvodes/idas) @type string
        wtype = char.empty();
        % number of states @type int
        nx = double.empty();
        % number of original states for second order sensitivities @type int
        nxtrue = 0;
        % number of observables @type int
        ny = double.empty();
        % number of original observables for second order sensitivities @type int
        nytrue = 0;
        % number of parameters @type int
        np = double.empty();
        % number of constants @type int
        nk = double.empty();
        % number of events @type int
        nevent = double.empty();
        % number of event outputs @type int
        nz = double.empty();
        % number of original event outputs for second order sensitivities @type int
        nztrue = double.empty();
        % flag for DAEs @type *int
        id = double.empty();
        % upper Jacobian bandwidth @type int
        ubw = double.empty();
        % lower Jacobian bandwidth @type int
        lbw = double.empty();
        % number of nonzero entries in Jacobian @type int
        nnz = double.empty();
        % dataindexes of sparse Jacobian @type *int
        sparseidx = double.empty();
        % rowindexes of sparse Jacobian @type *int
        rowvals = double.empty();
        % columnindexes of sparse Jacobian @type *int
        colptrs = double.empty();
        % dataindexes of sparse Jacobian @type *int
        sparseidxB = double.empty();
        % rowindexes of sparse Jacobian @type *int
        rowvalsB = double.empty();
        % columnindexes of sparse Jacobian @type *int
        colptrsB = double.empty();
        % cell array of functions to be compiled @type *cell
        funs = cell.empty();
        % optimisation flag for compilation @type string
        coptim = '-O3';
        % default parametrisation @type string
        param = 'lin';
        % path to wrapper
        wrap_path = char.empty();
        % flag to enforce recompilation of the model
        recompile = false;
        % storage for flags determining recompilation of individual
        % functions
        cfun = struct.empty();
        % flag which identifies augmented models 
        %  0 indicates no augmentation
        %  1 indicates augmentation by first order sensitivities (yields
        %  second order sensitivities)
        %  2 indicates augmentation by one linear combination of first
        %  order sensitivities (yields hessian-vector product)
        o2flag = 0;

        % counter that allows enforcing of recompilation of models after
        % code changes
        compver = 9;
    end
    
    properties ( GetAccess = 'public', SetAccess = 'public' )
        % vector that maps outputs to events
        z2event = double.empty();
        % flag indicating whether the model contains spline functions
        splineflag = false;
        % flag indicating whether the model contains min functions
        minflag = false;
        % flag indicating whether the model contains max functions
        maxflag = false;
        % number of derived variables w, w is used for code optimization to reduce the number of frequently occuring
        % expressions @type int
        nw = 0;
        % number of derivatives of derived variables w, dwdx @type int
        ndwdx = 0;
        % number of derivatives of derived variables w, dwdp @type int
        ndwdp = 0;
    end
    
    methods
        function AM = amimodel(symfun,modelname)
            % amimodel initializes the model object based on the provided
            % symfun and modelname
            %
            % Parameters:
            %  symfun: this is the string to the function which generates
            %  the modelstruct. You can also directly pass the struct here @type string
            %  modelname: name of the model @type string
            %
            % Return values:
            %  AM: model definition object
            if(isa(symfun,'char'))
                model = eval(symfun);
            elseif(isa(symfun,'struct'))
                model = symfun;
            else
                error('invalid input symfun')
            end
            
            if(isfield(model,'sym'))
                AM.sym = model.sym;
            else
                error('symbolic definitions missing in struct returned by symfun')
            end
            
            
            
            props = properties(AM);
            
            for j = 1:length(props)
                if(~strcmp(props{j},'sym')) % we already checked for the sym field
                    if(isfield(model,props{j}))
                        AM.(props{j}) = model.(props{j});
                    end
                else
                    AM.makeSyms();
                    AM.nx = length(AM.sym.x);
                    AM.nxtrue = AM.nx;
                    AM.np = length(AM.sym.p);
                    AM.nk = length(AM.sym.k);
                    AM.ny = length(AM.sym.y);
                    AM.nytrue = AM.ny;
                end
            end
            
            AM.modelname = modelname;
            % set path and create folder
            AM.wrap_path=fileparts(fileparts(mfilename('fullpath')));
            if(~exist(fullfile(AM.wrap_path,'models'),'dir'))
                mkdir(fullfile(AM.wrap_path,'models'));
                mkdir(fullfile(AM.wrap_path,'models',AM.modelname));
            else
                if(~exist(fullfile(AM.wrap_path,'models',AM.modelname),'dir'))
                    mkdir(fullfile(AM.wrap_path,'models',AM.modelname))
                end
            end
            AM.makeEvents();
            AM.nz = length([AM.event.z]);
            if(isempty(AM.nztrue))
                AM.nztrue = AM.nz;
            end
            AM.nevent = length(AM.event);
            
            % check whether we have a DAE or ODE
            if(isfield(AM.sym,'M'))
                AM.wtype = 'iw'; % DAE
            else
                AM.wtype = 'cw'; % ODE
            end
        end
        
        function updateRHS(this,xdot)
            % updateRHS updates the private fun property .fun.xdot.sym
            % (right hand side of the differential equation)
            %
            % Parameters:
            %  xdot: new right hand side of the differential equation
            %
            % Return values:
            this.fun.xdot.sym = xdot;
        end
        
        parseModel(this)
        
        generateC(this)
        
        compileC(this)
        
        generateM(this,amimodelo2)
        
        getFun(this,HTable,funstr)
        
        makeEvents(this)
        
        makeSyms(this)
        
        cflag = checkDeps(this,HTable,deps)
        
        HTable = loadOldHashes(this)
        
        modelo2 = augmento2(this)
        
        modelo2vec = augmento2vec(this)
        
    end
end
