# Supplementary material for: Scalable Parameter Estimation for Genome-Scale Biochemical Reaction Networks
Source: PLoS Comput Biol. 2017 Jan 23;13(1):e1005331. doi: 10.1371/journal.pcbi.1005331 (PMC5256869; doi:10.1371/journal.pcbi.1005331)
Supplement: S1 Code — This zip-file contains the MATLAB code for the simulation and application examples presented in the paper. We provide implementations of all models, parameter estimation to allow everybody to reproduce the results. (ZIP) [file pcbi.1005331.s002.zip › code/AMICI/@amimodel/augmento2.m]

function [modelo2] = augmento2(this)
    % augmento2 augments the system equation to also include equations for
    % sensitivity equation. This will enable us to compute second order
    % sensitivities in a forward-adjoint or forward-forward apporach later on.
    %
    % Parameters:
    %
    % Return values:
    %  this: augmented system which contains symbolic definition of the
    %  original system and its sensitivities @type amimodel
    
    syms Sx Sdot Sy S0
   
    augmodel.nxtrue = length(this.sym.x); % number of states
    augmodel.nytrue = length(this.sym.y); % number of observables
    if(this.nevent>0)
        augmodel.nztrue = length([this.event.z]); % number of observables
    else
        augmodel.nztrue = 0;
    end
    np = this.np;
    
    % augment states
    Sx = sym(zeros(length(this.sym.x),np));
    for j = 1:length(this.sym.x)
        for k = 1:np
            eval(['syms S' num2str(j) '_' num2str(k)]);
            eval(['Sx(j,k) = S' num2str(j) '_' num2str(k) ';']);
        end
    end
    Sdot = jacobian(this.sym.xdot,this.sym.x)*Sx+jacobian(this.sym.xdot,this.sym.p);
    
    % augment output
    Sy = jacobian(this.sym.y,this.sym.x)*Sx+jacobian(this.sym.y,this.sym.p);
   
    % generate deltasx
    this.getFun([],'deltasx');
    for ievent = 1:this.nevent;
        Sz = jacobian(this.event(ievent).z,this.sym.x)*Sx+jacobian(this.event(ievent).z,this.sym.p);
        znew = [this.event(ievent).z,reshape(Sz,[1,numel(Sz)])];
        tmp=subs(this.fun.deltasx.sym(:,:,ievent),this.fun.xdot.strsym_old,this.fun.xdot.sym);
        tmp=subs(tmp,this.fun.xdot.strsym,subs(this.fun.xdot.sym,this.fun.x.sym,this.fun.x.sym+this.event(ievent).bolus));
        bolusnew = [this.event(ievent).bolus;reshape(tmp,[numel(Sx),1])];
        % replace sx by augmented x
        for ip = 1:np
            bolusnew(this.nxtrue*ip+(1:this.nxtrue)) = mysubs(bolusnew(this.nxtrue*ip+(1:this.nxtrue)), this.fun.sx.sym(:,ip),Sx(:,ip));
        end
        augmodel.event(ievent) = amievent(this.event(ievent).trigger,bolusnew,znew);
    end
    
    % augment likelihood
    this.getFun([],'dsigma_ydp');
    this.getFun([],'y');
    this.getFun([],'dydp');
    SJy = jacobian(this.sym.Jy,this.sym.p) ...
        + jacobian(this.sym.Jy,this.fun.sigma_y.strsym)*this.fun.dsigma_ydp.sym ...
        + jacobian(this.sym.Jy,this.fun.y.strsym)*this.fun.dydp.sym;
    this.getFun([],'dsigma_zdp');
    this.getFun([],'z');
    this.getFun([],'dzdp');
    SJz = jacobian(this.sym.Jz,this.sym.p) ...
        + jacobian(this.sym.Jz,this.fun.sigma_z.strsym)*this.fun.dsigma_zdp.sym ...
        + jacobian(this.sym.Jz,this.fun.z.strsym)*this.fun.dzdp.sym;
    
    S0 = jacobian(this.sym.x0,this.sym.p);
    
    augmodel.sym.x = [this.sym.x;reshape(Sx,[numel(Sx),1])];
    augmodel.sym.xdot = [this.sym.xdot;reshape(Sdot,[numel(Sdot),1])];
    augmodel.sym.f = augmodel.sym.xdot;
    augmodel.sym.y = [this.sym.y;reshape(Sy,[numel(Sy),1])];
    augmodel.sym.x0 = [this.sym.x0;reshape(S0,[numel(S0),1])];
    augmodel.sym.Jy = [this.sym.Jy;reshape(SJy,[numel(SJy),1])];
    augmodel.sym.Jz = [this.sym.Jz;reshape(SJz,[numel(SJz),1])];
    augmodel.sym.p = this.sym.p;
    augmodel.sym.k = this.sym.k;
    
    modelo2 = amimodel(augmodel,[this.modelname '_o2']);
    modelo2.o2flag = 1;
end


function out = mysubs(in, old, new)
    % mysubs is a wrapper for ther subs matlab function
    %
    % Parameters:
    %  in: symbolic expression in which to replace @type symbolic
    %  old: expression to be replaced @type symbolic
    %  new: replacement expression @type symbolic
    %
    % Return values:
    %  out: symbolic expression with replacement @type symbolic
    if(~isnumeric(in) && ~isempty(old) && ~isempty(symvar(in)))
        matVer = ver('MATLAB');
        if(str2double(matVer.Version)>=8.1)
            out = subs(in, old(:), new(:));
        else
            out = subs(in, old(:), new(:), 0);
        end
    else
        out = in;
    end
end
