# Supplementary material for: Scalable Parameter Estimation for Genome-Scale Biochemical Reaction Networks
Source: PLoS Comput Biol. 2017 Jan 23;13(1):e1005331. doi: 10.1371/journal.pcbi.1005331 (PMC5256869; doi:10.1371/journal.pcbi.1005331)
Supplement: S1 Code — This zip-file contains the MATLAB code for the simulation and application examples presented in the paper. We provide implementations of all models, parameter estimation to allow everybody to reproduce the results. (ZIP) [file pcbi.1005331.s002.zip › code/AMICI/@amimodel/checkDeps.m]

function cflag = checkDeps(this,HTable,deps)
    % checkDeps checks the dependencies of functions and populates sym
    % fields if necessary
    %
    % Parameters:
    %  HTable: struct with reference hashes of functions in its fields
    %  @type struct
    %  deps: cell array with containing a list of dependencies @type cell
    %
    % Return values:
    %  cflag: boolean indicating whether any of the dependencies have 
    %  changed with respect to the hashes stored in HTable @type
    %  bool
    
    if(~isempty(HTable))
        cflags = zeros(length(deps),1);
        for id = 1:length(deps)
            if(~isfield(this.HTable,deps{id}))
                % check subdependencies
                fun = amifun(deps{id},this);
                fun = fun.getDeps(this);
                cflagdep = this.checkDeps(HTable,fun.deps);
                cflags(id) = cflagdep;
            else
                cflags(id) = ~strcmp(this.HTable.(deps{id}),HTable.(deps{id}));
            end
        end
        cflag = any(cflags);
    else
        cflag = 1;
    end
    if(cflag)
        % if the function needs to be computed, we need to make sure that
        % all symbolic definitions are generated. this is forced by passing
        % an empty HTable to getFun
        for id = 1:length(deps)
            if(~isfield(this.fun,deps{id}))
                this.getFun([],deps{id});
            end
        end
    end
end
