# Supplementary material for: Scalable Parameter Estimation for Genome-Scale Biochemical Reaction Networks
Source: PLoS Comput Biol. 2017 Jan 23;13(1):e1005331. doi: 10.1371/journal.pcbi.1005331 (PMC5256869; doi:10.1371/journal.pcbi.1005331)
Supplement: S1 Code — This zip-file contains the MATLAB code for the simulation and application examples presented in the paper. We provide implementations of all models, parameter estimation to allow everybody to reproduce the results. (ZIP) [file pcbi.1005331.s002.zip › code/AMICI/@amimodel/compileC.m]

function compileC(this)
    % compileC compiles the mex simulation file
    %
    % Return values:
    %  this: model definition object @type amimodel
    
    sundials_path = fullfile(this.wrap_path,'sundials-2.6.2');
    sundials_ver = '2.6.2.1';
    
    ssparse_path = fullfile(this.wrap_path,'SuiteSparse');
    ssparse_ver = '4.4.4';
    
    lapack_path = fullfile(this.wrap_path,'lapack-3.5.0'); % currently not used, lapack implementation still needs to be done
    lapack_ver = '3.5.0';
    
    includesstr = '';
    includesstr = strcat(includesstr,' -I"', fullfile(sundials_path, 'include'), '"');
    includesstr = strcat(includesstr,' -I"', fullfile(sundials_path, 'src','cvodes'), '"');
    includesstr = strcat(includesstr,' -I"', fullfile(this.wrap_path, 'models', this.modelname ), '"');
    includesstr = strcat(includesstr,' -I"', fullfile(this.wrap_path), '"');
    includesstr = strcat(includesstr,' -I"', fullfile(this.wrap_path, 'src'), '"');
    includesstr = strcat(includesstr,' -I"', fullfile(this.wrap_path, 'include'), '"');
    includesstr = strcat(includesstr,' -I"', fullfile(ssparse_path, 'KLU','Include'), '"');
    includesstr = strcat(includesstr,' -I"', fullfile(ssparse_path, 'AMD','Include'), '"');
    includesstr = strcat(includesstr,' -I"', fullfile(ssparse_path, 'COLAMD','Include'), '"');
    includesstr = strcat(includesstr,' -I"', fullfile(ssparse_path, 'BTF','Include'), '"');
    includesstr = strcat(includesstr,' -I"', fullfile(ssparse_path, 'SuiteSparse_config'), '"');
    
    % compile directory
    if(~exist(fullfile(this.wrap_path,'models',mexext), 'dir'))
        mkdir(fullfile(this.wrap_path,'models',mexext))
    end
    
    % read version number from versions.txt and decide whether object have to
    % be regenerated
    if(~exist(fullfile(this.wrap_path,'models',mexext,'versions.txt'),'file'))
        del_sundials = true;
        del_ssparse = true;
        del_lapack = true;
        fid = fopen(fullfile(this.wrap_path,'models',mexext,'versions.txt'),'w');
        fprintf(fid,[sundials_ver '\r']);
        fprintf(fid,[ssparse_ver '\r']);
        fprintf(fid,[lapack_ver '\r']);
        fclose(fid);
    else
        fid = fopen(fullfile(this.wrap_path,'models',mexext,'versions.txt'),'r');
        sundials_objver = fgetl(fid);
        ssparse_objver = fgetl(fid);
        lapack_objver = fgetl(fid);
        fclose(fid);
        del_sundials = isnewer(sundials_ver,sundials_objver);
        if(del_sundials)
            display('Newer version of Sundials! Recompiling ...')
        end
        del_ssparse = isnewer(ssparse_ver,ssparse_objver);
        if(del_ssparse)
            display('Newer version of SuiteSparse! Recompiling ...')
        end
        del_lapack = isnewer(lapack_ver,lapack_objver);
        if(del_lapack)
            display('Newer version of Lapack! Recompiling ...')
        end
        fid = fopen(fullfile(this.wrap_path,'models',mexext,'versions.txt'),'w');
        fprintf(fid,[sundials_ver '\r']);
        fprintf(fid,[ssparse_ver '\r']);
        fprintf(fid,[lapack_ver '\r']);
        fclose(fid);
    end
    
    sources_sundials = {
        %    'src/cvodes/cvodes_lapack.c';
        fullfile('src','cvodes','cvodes_band.c');
        fullfile('src','cvodes','cvodes_bandpre.c');
        fullfile('src','cvodes','cvodes_bbdpre.c');
        fullfile('src','cvodes','cvodes_direct.c');
        fullfile('src','cvodes','cvodes_dense.c');
        fullfile('src','cvodes','cvodes_sparse.c');
        fullfile('src','cvodes','cvodes_diag.c');
        fullfile('src','cvodes','cvodea.c');
        fullfile('src','cvodes','cvodes.c');
        fullfile('src','cvodes','cvodes_io.c');
        fullfile('src','cvodes','cvodea_io.c');
        fullfile('src','cvodes','cvodes_spils.c');
        fullfile('src','cvodes','cvodes_spbcgs.c');
        fullfile('src','cvodes','cvodes_spgmr.c');
        fullfile('src','cvodes','cvodes_sptfqmr.c');
        fullfile('src','cvodes','cvodes_klu.c');
        fullfile('src','idas','idas.c');
        fullfile('src','idas','idas_sptfqmr.c');
        fullfile('src','idas','idas_spils.c');
        fullfile('src','idas','idas_spgmr.c');
        fullfile('src','idas','idas_spbcgs.c');
        fullfile('src','idas','idas_sparse.c');
        fullfile('src','idas','idas_klu.c');
        fullfile('src','idas','idas_io.c');
        fullfile('src','idas','idas_ic.c');
        fullfile('src','idas','idas_direct.c');
        fullfile('src','idas','idas_dense.c');
        fullfile('src','idas','idas_bbdpre.c');
        fullfile('src','idas','idas_band.c');
        fullfile('src','idas','idaa.c');
        fullfile('src','idas','idaa_io.c');
        fullfile('src','sundials','sundials_band.c');
        fullfile('src','sundials','sundials_dense.c');
        fullfile('src','sundials','sundials_sparse.c');
        fullfile('src','sundials','sundials_iterative.c');
        fullfile('src','sundials','sundials_nvector.c');
        fullfile('src','sundials','sundials_direct.c');
        fullfile('src','sundials','sundials_spbcgs.c');
        fullfile('src','sundials','sundials_spgmr.c');
        fullfile('src','sundials','sundials_sptfqmr.c');
        fullfile('src','sundials','sundials_math.c');
        fullfile('src','nvec_ser','nvector_serial.c');
        };
    sourcesstr_sundials = '';
    for j=1:length(sources_sundials)
        sourcesstr_sundials = strcat(sourcesstr_sundials,' "',fullfile(sundials_path,sources_sundials{j}),'"');
    end
    
    sources_ssparse = {
        fullfile('KLU','Source','klu_analyze_given.c');
        fullfile('KLU','Source','klu_analyze.c');
        fullfile('KLU','Source','klu_defaults.c');
        fullfile('KLU','Source','klu_diagnostics.c');
        fullfile('KLU','Source','klu_dump.c');
        fullfile('KLU','Source','klu_extract.c');
        fullfile('KLU','Source','klu_factor.c');
        fullfile('KLU','Source','klu_free_numeric.c');
        fullfile('KLU','Source','klu_free_symbolic.c');
        fullfile('KLU','Source','klu_kernel.c');
        fullfile('KLU','Source','klu_memory.c');
        fullfile('KLU','Source','klu_refactor.c');
        fullfile('KLU','Source','klu_scale.c');
        fullfile('KLU','Source','klu_sort.c');
        fullfile('KLU','Source','klu_solve.c');
        fullfile('KLU','Source','klu_tsolve.c');
        fullfile('KLU','Source','klu.c');
        fullfile('AMD','Source','amd_1.c');
        fullfile('AMD','Source','amd_2.c');
        fullfile('AMD','Source','amd_aat.c');
        fullfile('AMD','Source','amd_control.c');
        fullfile('AMD','Source','amd_defaults.c');
        fullfile('AMD','Source','amd_dump.c');
        fullfile('AMD','Source','amd_global.c');
        fullfile('AMD','Source','amd_info.c');
        fullfile('AMD','Source','amd_order.c');
        fullfile('AMD','Source','amd_post_tree.c');
        fullfile('AMD','Source','amd_postorder.c');
        fullfile('AMD','Source','amd_preprocess.c');
        fullfile('AMD','Source','amd_valid.c');
        fullfile('COLAMD','Source','colamd_global.c');
        fullfile('COLAMD','Source','colamd.c');
        fullfile('BTF','Source','btf_maxtrans.c');
        fullfile('BTF','Source','btf_order.c');
        fullfile('BTF','Source','btf_strongcomp.c');
        fullfile('SuiteSparse_config','SuiteSparse_config.c');
        };
    sourcesstr_ssparse = '';
    for j=1:length(sources_ssparse)
        sourcesstr_ssparse = strcat(sourcesstr_ssparse,' "', fullfile(ssparse_path,sources_ssparse{j}),'"');
    end
    
    sourcesstr_funs = '';
    for j=1:length(this.funs)
        sourcesstr_funs = strcat(sourcesstr_funs,...
            ' "', fullfile(this.wrap_path,'models',this.modelname,[this.modelname '_' this.funs{j} '.c']),'"');
    end
    
    objects_sundials = {
        %    'cvodes_lapack.o';
        'cvodes_band.o';
        'cvodes_bandpre.o';
        'cvodes_bbdpre.o';
        'cvodes_direct.o';
        'cvodes_dense.o';
        'cvodes_sparse.o';
        'cvodes_diag.o';
        'cvodea.o';
        'cvodes.o';
        'cvodes_io.o';
        'cvodea_io.o';
        'cvodes_spils.o';
        'cvodes_spbcgs.o';
        'cvodes_spgmr.o';
        'cvodes_sptfqmr.o';
        'cvodes_klu.o';
        'idas.o';
        'idas_sptfqmr.o';
        'idas_spils.o';
        'idas_spgmr.o';
        'idas_spbcgs.o';
        'idas_sparse.o';
        'idas_klu.o';
        'idas_io.o';
        'idas_ic.o';
        'idas_direct.o';
        'idas_dense.o';
        'idas_bbdpre.o';
        'idas_band.o';
        'idaa.o';
        'idaa_io.o';
        'sundials_band.o';
        'sundials_dense.o';
        'sundials_sparse.o';
        'sundials_iterative.o';
        'sundials_nvector.o';
        'sundials_direct.o';
        'sundials_spbcgs.o';
        'sundials_spgmr.o';
        'sundials_sptfqmr.o';
        'sundials_math.o';
        'nvector_serial.o';
        };
    if(ispc)
        objects_sundials = strrep(objects_sundials, '.o', '.obj');
    end
    
    objects_ssparse = {
        'klu_analyze_given.o';
        'klu_analyze.o';
        'klu_defaults.o';
        'klu_diagnostics.o';
        'klu_dump.o';
        'klu_extract.o';
        'klu_factor.o';
        'klu_free_numeric.o';
        'klu_free_symbolic.o';
        'klu_kernel.o';
        'klu_memory.o';
        'klu_refactor.o';
        'klu_scale.o';
        'klu_sort.o';
        'klu_solve.o';
        'klu_tsolve.o';
        'klu.o';
        'amd_1.o';
        'amd_2.o';
        'amd_aat.o';
        'amd_control.o';
        'amd_defaults.o';
        'amd_dump.o';
        'amd_global.o';
        'amd_info.o';
        'amd_order.o';
        'amd_post_tree.o';
        'amd_postorder.o';
        'amd_preprocess.o';
        'amd_valid.o';
        'colamd_global.o';
        'colamd.o';
        'btf_maxtrans.o';
        'btf_order.o';
        'btf_strongcomp.o';
        'SuiteSparse_config.o';
        };
    if(ispc)
        objects_ssparse = strrep(objects_ssparse, '.o', '.obj');
    end
    
    
    % assemble objectsstr
    objectsstr = '';
    for j=1:length(objects_sundials)
        objectsstr = strcat(objectsstr,' "',fullfile(this.wrap_path,'models',mexext,objects_sundials{j}),'"');
    end
    
    for j=1:length(objects_ssparse)
        objectsstr = strcat(objectsstr,' "',fullfile(this.wrap_path,'models',mexext,objects_ssparse{j}),'"');
    end
    
    for j=1:length(this.funs)
        if(ispc)
            o_suffix = '.obj';
        else
            o_suffix = '.o';
        end
        objectsstr = strcat(objectsstr,...
            ' "',fullfile(this.wrap_path,'models',this.modelname,[this.modelname '_' this.funs{j} o_suffix]),'"');
    end
    
    objectsstr = strcat(objectsstr,' "',fullfile(this.wrap_path,'src',['symbolic_functions' o_suffix]),'"');
    objectsstr = strcat(objectsstr,' "',fullfile(this.wrap_path,'src',['amici' o_suffix]),'"');
    
    
    % compile all the sundials objects if we haven't done so yet
    for j=1:length(sources_sundials)
        if(~exist(fullfile(this.wrap_path,'models',mexext,objects_sundials{j}), 'file') || del_sundials)
            eval(['mex COPTIMFLAGS=''-O3 -DNDEBUG'' -c -outdir '...
                fullfile(this.wrap_path,'models',mexext) ...
                includesstr ' ' ...
                fullfile(sundials_path,sources_sundials{j})]);
        end
    end
    
    % compile all the sundials objects if we haven't done so yet
    for j=1:length(sources_ssparse)
        if(~exist(fullfile(this.wrap_path,'models',mexext,objects_ssparse{j}), 'file') || del_ssparse)
            eval(['mex COPTIMFLAGS=''-O3 -DNDEBUG'' -c -outdir ' ...
                fullfile(this.wrap_path,'models',mexext) ...
                includesstr ' ' ...
                fullfile(ssparse_path,sources_ssparse{j})]);
        end
    end
      
    
    % generate compile flags for the rest
    COPT = ['COPTIMFLAGS=''' this.coptim ' -DNDEBUG'''];
    if(this.debug)
        DEBUG = '-g';
        COPT = ''; % no optimization with debug flags!
    else
        DEBUG = '';
    end
    
    
    % generate hash for file and append debug string if we have an md5
    % file, check this hash against the contained hash
    if(this.recompile)
        recompile = 1;
    else
        recompile = checkHash(fullfile(this.wrap_path,'src','symbolic_functions'),o_suffix,DEBUG);
    end
    if(recompile)
        fprintf('symbolic_functions | ');
        eval(['mex ' DEBUG COPT ...
            ' -c -outdir ' fullfile(this.wrap_path,'src') ...
            includesstr ' ' ...
            fullfile(this.wrap_path,'src','symbolic_functions.c')]);
        hash = getFileHash(fullfile(this.wrap_path,'src','symbolic_functions.c'));
        hash = [hash DEBUG];
        fid = fopen(fullfile(this.wrap_path,'src',['symbolic_functions' '_' mexext '.md5']),'w');
        fprintf(fid,hash);
        fclose(fid);
    end
    
    
    
    
    % do the same for all the this.funs
    for j=1:length(this.funs)
        if(this.recompile)
            recompile = 1;
        else
            recompile = checkHash(fullfile(this.wrap_path,'models',this.modelname,[this.modelname '_' this.funs{j}]),o_suffix,DEBUG);
        end
        this.cfun(1).(this.funs{j}) = recompile;
    end
    % flag dependencies for recompilation
    if(this.cfun(1).J)
        this.cfun(1).JBand = 1;
    end
    if(this.adjoint)
        if(this.cfun(1).JB)
            this.cfun(1).JBandB = 1;
        end
    end
    if(this.cfun(1).JSparse)
        this.cfun(1).sxdot = 1;
    end
    if(this.cfun(1).dxdotdp)
        this.cfun(1).sxdot = 1;
        this.cfun(1).qBdot = 1;
    end
    if(this.cfun(1).w)
        this.recompile = 1;
    end
    
    recompileWrapFunction = false; 
    % if any of the functions in this.funs is recompiled, we also need to
    % recompile the wrapfunction object
     
    for j=1:length(this.funs)
        if(this.cfun(1).(this.funs{j}))
            recompileWrapFunction = true;
            fprintf([this.funs{j} ' | ']);
            eval(['mex ' DEBUG COPT ...
                ' -c -outdir ' fullfile(this.wrap_path,'models',this.modelname) ...
                includesstr ...
                ' "' fullfile(this.wrap_path,'src',['symbolic_functions' o_suffix]) '" ' ...
                fullfile(this.wrap_path,'models',this.modelname,[this.modelname '_' this.funs{j} '.c'])]);
            hash = getFileHash(fullfile(this.wrap_path,'models',this.modelname,[this.modelname '_' this.funs{j} '.c']));
            hash = [hash DEBUG];
            fid = fopen(...
                fullfile(this.wrap_path,'models',this.modelname,[this.modelname '_' this.funs{j} '_' mexext '.md5']...
                ),'w');
            fprintf(fid,hash);
            fclose(fid);
        end
    end
    
    % compile the wrapfunctions object
    
    if(recompileWrapFunction || ~exist(fullfile(this.wrap_path,'models',this.modelname,['wrapfunctions' o_suffix]),'file'))
        fprintf('wrapfunctions | ');
        eval(['mex ' DEBUG COPT ...
                ' -c -outdir ' fullfile(this.wrap_path,'models',this.modelname) ...
                includesstr ' '...
                fullfile(this.wrap_path,'models',this.modelname,'wrapfunctions.c')]);
    end
    

    fprintf('amici | ');
    eval(['mex ' DEBUG COPT ...
        ' -c -outdir ' fullfile(this.wrap_path,'src') ...
        includesstr ' ' ...
        fullfile(this.wrap_path,'src','amici.c')]);
    
    if(isunix)
        if(~ismac)
            CLIBS = 'CLIBS=''\$CLIBS -lrt''';
        else
            CLIBS = [];
        end
    else
        CLIBS = [];
    end
    
    if(this.nxtrue ~= this.nx)
        cstr = 'amiwrapo2.c';
    else
        cstr = 'amiwrap.c';
    end

    prefix = 'ami';
    
    eval(['mex ' DEBUG ' ' COPT ' ' CLIBS ...
        ' -output ' fullfile(this.wrap_path,'models',this.modelname,[prefix '_' this.modelname]) ...
        ' ' fullfile(this.wrap_path,cstr)  ...
        includesstr ...
        objectsstr ...
        ' "',fullfile(this.wrap_path,'models',this.modelname,['wrapfunctions' o_suffix]),'"'
        ])

    
function result = isnewer(ver1str,ver2str)
    % isnewer checks whether the version indicated in ver1str is newer than
    % the on in ver2str
    %
    % Parameters:
    %  ver1str: version string 1, this should be a string in the format %d.%d.%d @type string
    %  ver2str: version string 1, this should be a string in the format %d.%d.%d @type string
    %
    % Return values:
    %  result: flag indicating whether ver1 ist newer than ver2 @type boolean
    
    ver1Parts = getParts(ver1str);
    ver2Parts = getParts(ver2str);
    if ver2Parts(1) ~= ver1Parts(1)     % major version
        result = ver2Parts(1) < ver1Parts(1);
    elseif ver2Parts(2) ~= ver1Parts(2) % minor version
        result = ver2Parts(2) < ver1Parts(2);
    else                                  % revision version
        result = ver2Parts(3) < ver1Parts(3);
    end
    
function parts = getParts(V)
    % getParts takes an input version string and returns an array
    % containing the major minor and subminor version number
    %
    % Parameters:
    %  V: version string, this should be a string in the format %d.%d.%d @type string
    %
    % Return values:
    %  parts: array containing the version numbers @type double
    
    parts = sscanf(V, '%d.%d.%d')';
    if length(parts) < 3
        parts(3) = 0; % zero-fills to 3 elements
    end
    
function hash = getFileHash(file)
    % getFileHash computed the md5hash of a given file
    %
    % Parameters:
    %  file: path of the file @type string
    %
    % Return values:
    %  hash: md5 hash of the provided file @type string
    hash = CalcMD5(file,'File','hex');
    
    
    
function recompile = checkHash(filestr,o_suffix,DEBUG)
    % checkHash checks whether filestr.c  has already been compiled as
    % filestr.o and whether the md5 hash of filestr.c matches the one in
    % filestr.md5
    %
    % Parameters:
    %  filestr: path of the file @type string
    %  o_suffix: OS specific suffix for compiled objects
    %  DEBUG: debug flag
    %
    % Return values:
    %  recompile: flag indicating whether we need to recompile filestr.c
    
    if(~exist([filestr o_suffix],'file'))
        % file does not exist, we need to recompile
        recompile = 1;
    else
        if(~exist([filestr '_' mexext '.md5'], 'file'))
            % hash does not exist, we need to recompile
            recompile = 1;
        else
            hash = getFileHash([filestr '.c']);
            hash = [hash DEBUG];
            fid = fopen([filestr '_' mexext '.md5']);
            tline = fgetl(fid);
            fclose(fid);
            if(~strcmp(tline,hash(1:end)))
                % file was updated, we need to recompile
                recompile = 1;
            else
                % everything is fine
                recompile = 0;
            end
        end
    end
