# Supplementary material for: Scalable Parameter Estimation for Genome-Scale Biochemical Reaction Networks
Source: PLoS Comput Biol. 2017 Jan 23;13(1):e1005331. doi: 10.1371/journal.pcbi.1005331 (PMC5256869; doi:10.1371/journal.pcbi.1005331)
Supplement: S1 Code — This zip-file contains the MATLAB code for the simulation and application examples presented in the paper. We provide implementations of all models, parameter estimation to allow everybody to reproduce the results. (ZIP) [file pcbi.1005331.s002.zip › code/AMICI/@amimodel/generateC.m]

function generateC(this)
    % generateC generates the c files which will be used in the compilation.
    %
    % Return values:
    %  this: model definition object @type amimodel

    if(strcmp(this.wtype,'iw'))
        xvec = 'x,';
        dxvec = 'dx,';
        sdxvec = 'sdx,';
        dxBvec = 'dxB,';
        rtcj = 'cj,';
    else
        xvec = '';
        dxvec = 'NULL,';
        sdxvec = '';
        dxBvec = '';
        rtcj = '';
    end
    
    
    % write fun ccode
    
    for ifun = this.funs
        if(isfield(this.fun,ifun{1}))
            fprintf([ifun{1} ' | ']);
            fid = fopen(fullfile(this.wrap_path,'models',this.modelname,[this.modelname '_' ifun{1} '.c']),'w');
            fprintf(fid,'\n');
            fprintf(fid,'#include <include/symbolic_functions.h>\n');
            fprintf(fid,'#include <string.h>\n');
            fprintf(fid,'#include <mex.h>\n');
            if( strfind(this.fun.(ifun{1}).argstr,'user_data') )
                fprintf(fid,'#include <include/udata.h>\n');
            end
            if( strfind(this.fun.(ifun{1}).argstr,'temp_data') )
                fprintf(fid,'#include <include/tdata.h>\n');
                % avoid conflicts
                fprintf(fid,'#undef t\n');
                fprintf(fid,'#undef x\n');
                fprintf(fid,'#undef x_tmp\n');
                fprintf(fid,'#undef dzdp\n'); 
                fprintf(fid,'#undef dzdx\n'); 
                fprintf(fid,'#undef dx\n');
                fprintf(fid,'#undef dsigma_zdp\n'); 
            end
            if(strcmp(ifun{1},'JBand'))
                fprintf(fid,['#include "' this.modelname '_J.h"\n']);
            elseif(strcmp(ifun{1},'JBandB'))
                fprintf(fid,['#include "' this.modelname '_JB.h"\n']);
            elseif(strcmp(ifun{1},'sxdot'))
                fprintf(fid,['#include "' this.modelname '_JSparse.h"\n']);
                fprintf(fid,['#include "' this.modelname '_dxdotdp.h"\n']);
                if(strcmp(this.wtype,'iw'))
                    fprintf(fid,['#include "' this.modelname '_dfdx.h"\n']);
                    fprintf(fid,['#include "' this.modelname '_M.h"\n']);
                end
            elseif(strcmp(ifun{1},'dxdotdp') || strcmp(ifun{1},'qBdot'))
                fprintf(fid,['#include "' this.modelname '_dwdp.h"\n']);
            elseif( strcmp(ifun{1},'J') || strcmp(ifun{1},'JB') || strcmp(ifun{1},'JSparse') || strcmp(ifun{1},'JSparseB') || strcmp(ifun{1},'xBdot') || strcmp(ifun{1},'dfdx'))
                fprintf(fid,['#include "' this.modelname '_dwdx.h"\n']);
            elseif(strcmp(ifun{1},'qBdot'))
                fprintf(fid,['#include "' this.modelname '_dxdotdp.h"\n']);
            end
            fprintf(fid,['#include "' this.modelname '_w.h"\n']);
            fprintf(fid,'\n');
            % function definition
            fprintf(fid,['int ' ifun{1} '_' this.modelname '' this.fun.(ifun{1}).argstr ' {\n']);
            fprintf(fid,'int status = 0;\n');
            if(strcmp(ifun{1},'JBand'))
                fprintf(fid,['return(J_' this.modelname removeTypes(this.fun.J.argstr) ');']);
            elseif(strcmp(ifun{1},'JBandB'))
                fprintf(fid,['return(JB_' this.modelname removeTypes(this.fun.JB.argstr) ');']);
            else
                if( strfind(this.fun.(ifun{1}).argstr,'user_data') )
                    fprintf(fid,'UserData udata = (UserData) user_data;\n');
                end
                if( strfind(this.fun.(ifun{1}).argstr,'temp_data') )
                    fprintf(fid,'TempData tdata = (TempData) temp_data;\n');
                end
                this.fun.(ifun{1}).printLocalVars(this,fid);
                if(~isempty(strfind(this.fun.(ifun{1}).argstr,'N_Vector x')) && ~isempty(strfind(this.fun.(ifun{1}).argstr,'realtype t')))
                    if(or(not(strcmp(this.wtype,'iw')),~isempty(strfind(this.fun.(ifun{1}).argstr,'N_Vector dx'))))
                        if(~strcmp(ifun{1},'w') && ~strcmp(ifun{1},'sxdot') && ~strcmp(ifun{1},'dxdotdp') && ~strcmp(ifun{1},'dfdx') && ~strcmp(ifun{1},'qBdot') )
                            fprintf(fid,['status = w_' this.modelname '(t,x,' dxvec 'user_data);\n']);
                        end
                    end
                end
                if( strcmp(ifun{1},'sxdot') )
                    if(strcmp(this.wtype,'iw'))
                        fprintf(fid,'int ip;\n');
                        fprintf(fid,['status = dfdx_' this.modelname '(t,x,' dxvec 'user_data);\n']);
                        fprintf(fid,['status = M_' this.modelname '(t,x,' dxvec 'user_data);\n']);
                        fprintf(fid,['status = dxdotdp_' this.modelname '(t,tmp_dxdotdp,x,' dxvec 'user_data);\n']);
                        fprintf(fid,'for(ip = 0; ip<np; ip++) {\n');
                        fprintf(fid,'sx_tmp = N_VGetArrayPointer(sx[plist[ip]]);\n');
                        fprintf(fid,'sdx_tmp = N_VGetArrayPointer(sdx[plist[ip]]);\n');
                        fprintf(fid,'sxdot_tmp = N_VGetArrayPointer(sxdot[plist[ip]]);\n');
                        fprintf(fid,['memset(sxdot_tmp,0,sizeof(realtype)*' num2str(this.nx) ');\n']);
                        this.fun.(ifun{1}).writeCcode(this,fid);
                        fprintf(fid,'}\n');
                    else
                        fprintf(fid,'if(ip == 0) {\n');
                        fprintf(fid,['    status = JSparse_' this.modelname '(t,' rtcj 'x,xdot,tmp_J,user_data,NULL,NULL,NULL);\n']);
                        fprintf(fid,['    status = dxdotdp_' this.modelname '(t,tmp_dxdotdp,x,' dxvec 'user_data);\n']);
                        fprintf(fid,'}\n');
                        this.fun.(ifun{1}).writeCcode(this,fid);
                    end
                elseif( strcmp(ifun{1},'qBdot') )
                    fprintf(fid,'int ip;\n');
                    fprintf(fid,['status = dwdp_' this.modelname '(t,x,' dxvec 'user_data);\n']);
                    fprintf(fid,'for(ip = 0; ip<np; ip++) {\n');
                    fprintf(fid,'switch (plist[ip]) {\n');
                    this.fun.(ifun{1}).writeCcode_sensi(this,fid);
                    fprintf(fid,'}\n');
                    fprintf(fid,'}\n');
                elseif(this.fun.(ifun{1}).sensiflag)
                    fprintf(fid,'int ip;\n');
                    if( strcmp(ifun{1},'dxdotdp'))
                        fprintf(fid,['status = dwdp_' this.modelname '(t,x,' dxvec 'user_data);\n']);
                    end
                    fprintf(fid,'for(ip = 0; ip<np; ip++) {\n');
                    if(ismember('*sx',this.fun.(ifun{1}).nvecs))
                        fprintf(fid,'sx_tmp = N_VGetArrayPointer(sx[plist[ip]]);\n');
                    end
                    if(ismember('*sx0',this.fun.(ifun{1}).nvecs))
                        fprintf(fid,'sx0_tmp = N_VGetArrayPointer(sx0[plist[ip]]);\n');
                        fprintf(fid,['memset(sx0_tmp,0,sizeof(realtype)*' num2str(this.nx) ');\n']);
                    end
                    if(ismember('*sdx0',this.fun.(ifun{1}).nvecs))
                        fprintf(fid,'sdx0_tmp = N_VGetArrayPointer(sdx0[plist[ip]]);\n');
                        fprintf(fid,['memset(sdx0_tmp,0,sizeof(realtype)*' num2str(this.nx) ');\n']);
                    end
                    fprintf(fid,'switch (plist[ip]) {\n');
                    this.fun.(ifun{1}).writeCcode_sensi(this,fid);
                    fprintf(fid,'}\n');
                    fprintf(fid,'}\n');
                else
                    if( strcmp(ifun{1},'J') || strcmp(ifun{1},'JB') || strcmp(ifun{1},'JSparse') || strcmp(ifun{1},'JSparseB') || strcmp(ifun{1},'xBdot') || strcmp(ifun{1},'dfdx') )
                        fprintf(fid,['status = dwdx_' this.modelname '(t,x,' dxvec 'user_data);\n']);
                    end
                    this.fun.(ifun{1}).writeCcode(this,fid);
                end
                if(strcmp(ifun{1},'dxdotdp'))
                    fprintf(fid,'int ix;\n');
                    fprintf(fid,'for(ip = 0; ip<np; ip++) {\n');
                    fprintf(fid,['   for(ix = 0; ix<' num2str(this.nx) '; ix++) {\n']);
                    fprintf(fid,['       if(mxIsNaN(dxdotdp[ix+ip*' num2str(this.nx) '])) {\n']);
                    fprintf(fid,['           dxdotdp[ix+ip*' num2str(this.nx) '] = 0;\n']);
                    fprintf(fid,'           if(!udata->am_nan_dxdotdp) {\n');
                    fprintf(fid,'               mexWarnMsgIdAndTxt("AMICI:mex:fdxdotdp:NaN","AMICI replaced a NaN value in dxdotdp and replaced it by 0.0. This will not be reported again for this simulation run.");\n');
                    fprintf(fid,'               udata->am_nan_dxdotdp = TRUE;\n');
                    fprintf(fid,'           }\n');
                    fprintf(fid,'       }\n');
                    fprintf(fid,['       if(mxIsInf(dxdotdp[ix+ip*' num2str(this.nx) '])) {\n']);
                    fprintf(fid,'           mexWarnMsgIdAndTxt("AMICI:mex:fdxdotdp:Inf","AMICI encountered an Inf value in dxdotdp, aborting.");\n');
                    fprintf(fid,'           return(-1);\n');
                    fprintf(fid,'       }\n');
                    fprintf(fid,'   }\n');
                    fprintf(fid,'}\n');
                end
                if(strcmp(ifun{1},'xdot'))
                    fprintf(fid,'int ix;\n');
                    fprintf(fid,['for(ix = 0; ix<' num2str(this.nx) '; ix++) {\n']);
                    fprintf(fid,'   if(mxIsNaN(xdot_tmp[ix])) {\n');
                    fprintf(fid,'       xdot_tmp[ix] = 0;\n');
                    fprintf(fid,'       if(!udata->am_nan_xdot) {\n');
                    fprintf(fid,'           mexWarnMsgIdAndTxt("AMICI:mex:fxdot:NaN","AMICI replaced a NaN value in xdot and replaced it by 0.0. This will not be reported again for this simulation run.");\n');
                    fprintf(fid,'           udata->am_nan_xdot = TRUE;\n');
                    fprintf(fid,'       }\n');
                    fprintf(fid,'   }\n');
                    fprintf(fid,'   if(mxIsInf(xdot_tmp[ix])) {\n');
                    fprintf(fid,'       mexWarnMsgIdAndTxt("AMICI:mex:fxdot:Inf","AMICI encountered an Inf value in xdot! Aborting simulation ... ");\n');
                    fprintf(fid,'       return(-1);\n');
                    fprintf(fid,'   }');
                    fprintf(fid,'   if(qpositivex[ix]>0.5 && x_tmp[ix]<0.0 && xdot_tmp[ix]<0.0) {\n');
                    fprintf(fid,'       xdot_tmp[ix] = -xdot_tmp[ix];\n');
                    fprintf(fid,'   }\n');
                    fprintf(fid,'}\n');
                end
                if(strcmp(ifun{1},'JSparse'))
                    fprintf(fid,'int inz;\n');
                    fprintf(fid,['for(inz = 0; inz<' num2str(this.nnz) '; inz++) {\n']);
                    fprintf(fid,'   if(mxIsNaN(J->data[inz])) {\n');
                    fprintf(fid,'       J->data[inz] = 0;\n');
                    fprintf(fid,'       if(!udata->am_nan_JSparse) {\n');
                    fprintf(fid,'           mexWarnMsgIdAndTxt("AMICI:mex:fJ:NaN","AMICI replaced a NaN value in Jacobian and replaced it by 0.0. This will not be reported again for this simulation run.");\n');
                    fprintf(fid,'           udata->am_nan_JSparse = TRUE;\n');
                    fprintf(fid,'       }\n');
                    fprintf(fid,'   }\n');
                    fprintf(fid,'   if(mxIsInf(J->data[inz])) {\n');
                    fprintf(fid,'       mexWarnMsgIdAndTxt("AMICI:mex:fJ:Inf","AMICI encountered an Inf value in Jacobian! Aborting simulation ... ");\n');
                    fprintf(fid,'       return(-1);\n');
                    fprintf(fid,'   }\n');
                    fprintf(fid,'}\n');
                end
                if(strcmp(ifun{1},'J'))
                    fprintf(fid,'int ix;\n');
                    fprintf(fid,['for(ix = 0; ix<' num2str(this.nx^2) '; ix++) {\n']);
                    fprintf(fid,'   if(mxIsNaN(J->data[ix])) {\n');
                    fprintf(fid,'       J->data[ix] = 0;\n');
                    fprintf(fid,'       if(!udata->am_nan_J) {\n');
                    fprintf(fid,'           mexWarnMsgIdAndTxt("AMICI:mex:fJ:NaN","AMICI replaced a NaN value in Jacobian and replaced it by 0.0. This will not be reported again for this simulation run.");\n');
                    fprintf(fid,'           udata->am_nan_J = TRUE;\n');
                    fprintf(fid,'       }\n');
                    fprintf(fid,'   }\n');
                    fprintf(fid,'   if(mxIsInf(J->data[ix])) {\n');
                    fprintf(fid,'       mexWarnMsgIdAndTxt("AMICI:mex:fJ:Inf","AMICI encountered an Inf value in Jacobian! Aborting simulation ... ");\n');
                    fprintf(fid,'       return(-1);\n');
                    fprintf(fid,'   }\n');
                    fprintf(fid,'}\n');
                end
                if(strcmp(ifun{1},'xBdot'))
                    fprintf(fid,'int ix;\n');
                    fprintf(fid,['for(ix = 0; ix<' num2str(this.nx) '; ix++) {\n']);
                    fprintf(fid,'   if(mxIsNaN(xBdot_tmp[ix])) {\n');
                    fprintf(fid,'       xBdot_tmp[ix] = 0;');
                    fprintf(fid,'       if(!udata->am_nan_xBdot) {\n');
                    fprintf(fid,'           mexWarnMsgIdAndTxt("AMICI:mex:fxBdot:NaN","AMICI replaced a NaN value in xBdot and replaced it by 0.0. This will not be reported again for this simulation run.");\n');
                    fprintf(fid,'           udata->am_nan_xBdot = TRUE;\n');
                    fprintf(fid,'       }\n');
                    fprintf(fid,'   }');
                    fprintf(fid,'   if(mxIsInf(xBdot_tmp[ix])) {\n');
                    fprintf(fid,'       mexWarnMsgIdAndTxt("AMICI:mex:fxBdot:Inf","AMICI encountered an Inf value in xBdot! Aborting simulation ... ");\n');
                    fprintf(fid,'       return(-1);\n');
                    fprintf(fid,'   }');
                    fprintf(fid,'}\n');
                end
                if(strcmp(ifun{1},'qBdot'))
                    fprintf(fid,'for(ip = 0; ip<np; ip++) {\n');
                    fprintf(fid,'   if(mxIsNaN(qBdot_tmp[ip])) {\n');
                    fprintf(fid,'       qBdot_tmp[ip] = 0;');
                    fprintf(fid,'       if(!udata->am_nan_qBdot) {\n');
                    fprintf(fid,'           mexWarnMsgIdAndTxt("AMICI:mex:fqBdot:NaN","AMICI replaced a NaN value in xBdot and replaced it by 0.0. This will not be reported again for this simulation run.");\n');
                    fprintf(fid,'           udata->am_nan_qBdot = TRUE;\n');
                    fprintf(fid,'       }\n');
                    fprintf(fid,'   }');
                    fprintf(fid,'   if(mxIsInf(qBdot_tmp[ip])) {\n');
                    fprintf(fid,'       mexWarnMsgIdAndTxt("AMICI:mex:fqBdot:Inf","AMICI encountered an Inf value in xBdot! Aborting simulation ... ");\n');
                    fprintf(fid,'       return(-1);\n');
                    fprintf(fid,'   }');
                    fprintf(fid,'}\n');
                end
                fprintf(fid,'return(status);\n');
                fprintf(fid,'\n');
            end
            fprintf(fid,'}\n');
            fprintf(fid,'\n');
            fprintf(fid,'\n');
            fclose(fid);
        end
    end
    
    %
    %----------------------------------------------------------------
    % this.modelname.h
    % function declarations for this.modelname.c
    %----------------------------------------------------------------
    %
    
    fprintf('headers | ');
    fid = fopen(fullfile(this.wrap_path,'models',this.modelname,[this.modelname '.h']),'w');
    fprintf(fid,['#ifndef _am_' this.modelname '_h\n']);
    fprintf(fid,['#define _am_' this.modelname '_h\n']);
    fprintf(fid,'\n');
    for ifun = this.funs
        fprintf(fid,['#include "' this.modelname '_' ifun{1} '.h"\n']);
    end
    fprintf(fid,'\n');
    for ifun = this.funs
        if(isfield(this.fun,ifun{1}))
            fun = this.fun.(ifun{1});
        else
            fun = amifun(ifun{1},this);
        end
        fprintf(fid,['int ' ifun{1} '_' this.modelname '' fun.argstr ';\n']);
    end
    fprintf(fid,'\n');
    fprintf(fid,'\n');
    fprintf(fid,['#endif /* _am_' this.modelname '_h */\n']);
    fclose(fid);
    
    %
    %----------------------------------------------------------------
    % funname.h
    % function declarations for funname.c
    %----------------------------------------------------------------
    %
    
    for ifun = this.funs
        if(isfield(this.fun,ifun{1}))
            fun = this.fun.(ifun{1});
        else
            fun = amifun(ifun{1},this);
        end
        fid = fopen(fullfile(this.wrap_path,'models',this.modelname,[this.modelname '_' ifun{1} '.h']),'w');
        fprintf(fid,['#ifndef _am_' this.modelname '_' ifun{1} '_h\n']);
        fprintf(fid,['#define _am_' this.modelname '_' ifun{1} '_h\n']);
        fprintf(fid,'\n');
        fprintf(fid,['int ' ifun{1} '_' this.modelname '' fun.argstr ';\n']);
        fprintf(fid,'\n');
        fprintf(fid,'\n');
        fprintf(fid,['#endif /* _am_' this.modelname '_' ifun{1} '_h */\n']);
        fclose(fid);
    end
    %
    %----------------------------------------------------------------
    % wrapfunctions.c
    % function definitions
    %----------------------------------------------------------------
    %
    
    if(strcmp(this.wtype,'iw'))
        prefix = 'IDA';
        AMI = 'IDA';
        xvec = ' N_Vector x,';
        dxvec = ' N_Vector dx,';
        sdxvec = ' N_Vector sdx,';
        dxBvec = ' N_Vector dxB,';
        rtcj = ' realtype cj,';
        x = ', x';
        dx = ', dx';
        sdx = ', sdx';
        dxB = ', dxB';
        cj = ', cj';
        s = '*';
        one = '';
    else
        prefix = 'CV';
        AMI = 'CVode';
        xvec = '';
        dxvec = '';
        sdxvec = '';
        dxBvec = '';
        rtcj = '';
        x = '';
        dx = '';
        sdx = '';
        dxB = '';
        cj = '';
        s = '';
        one = '1';
    end
    
    
    fprintf('wrapfunctions | ');
    fid = fopen(fullfile(this.wrap_path,'models',this.modelname,'wrapfunctions.c'),'w');
    fprintf(fid,'                \n');
    fprintf(fid,'#include "wrapfunctions.h"\n');
    fprintf(fid,'                \n');
    fprintf(fid,'                void init_modeldims(void *user_data){\n');
    fprintf(fid,'                    UserData udata = (UserData) user_data;\n');
    fprintf(fid,['                   nx = ' num2str(this.nx) ';\n']);
    fprintf(fid,['                   ny = ' num2str(this.ny) ';\n']);
    fprintf(fid,['                   nytrue = ' num2str(this.nytrue) ';\n']);
    fprintf(fid,['                   nz = ' num2str(this.nz) ';\n']);
    fprintf(fid,['                   nztrue = ' num2str(this.nztrue) ';\n']);
    fprintf(fid,['                   ne = ' num2str(this.nevent) ';\n']);
    fprintf(fid,['                   nw = ' num2str(this.nw) ';\n']);
    fprintf(fid,['                   ndwdx = ' num2str(this.ndwdx) ';\n']);
    fprintf(fid,['                   ndwdp = ' num2str(this.ndwdp) ';\n']);
    fprintf(fid,['                   nnz = ' num2str(this.nnz) ';\n']);
    fprintf(fid,['                   ubw = ' num2str(this.ubw) ';\n']);
    fprintf(fid,['                   lbw = ' num2str(this.lbw) ';\n']);
    fprintf(fid,'                }\n');
    fprintf(fid,'                int wrap_init(void *cvode_mem, N_Vector x, N_Vector dx, realtype t){\n');
    fprintf(fid,['                    return ' AMI 'Init(cvode_mem, xdot_' this.modelname ', RCONST(t), x' dx ');\n']);
    fprintf(fid,'                }\n');
    fprintf(fid,'                int wrap_binit(void *cvode_mem, int which, N_Vector xB, N_Vector dxB, realtype t){\n');
    if(this.adjoint)
        fprintf(fid,['                    return ' AMI 'InitB(cvode_mem, which, xBdot_' this.modelname ', RCONST(t), xB' dxB ');\n']);
    else
        fprintf(fid,'                    return(-1);\n');
    end
    fprintf(fid,'                }\n');
    fprintf(fid,'                int wrap_qbinit(void *cvode_mem, int which, N_Vector qBdot){\n');
    if(this.adjoint)
        fprintf(fid,['                    return ' AMI 'QuadInitB(cvode_mem, which, qBdot_' this.modelname ', qBdot);\n']);
    else
        fprintf(fid,'                    return(-1);\n');
    end
    fprintf(fid,'                }\n');
    fprintf(fid,'                int wrap_SensInit1(void *cvode_mem, N_Vector *sx, N_Vector *sdx, void *user_data){\n');
    if(this.forward)
        fprintf(fid,'                    UserData udata = (UserData) user_data;\n');
        fprintf(fid,['                    return ' AMI 'SensInit' one '(cvode_mem, np, sensi_meth, sxdot_' this.modelname ', sx' sdx ');\n']);
    else
        fprintf(fid,'                    return(-1);\n');
    end
    fprintf(fid,'                }\n');
    fprintf(fid,'                \n');
    fprintf(fid,'                int wrap_RootInit(void *cvode_mem, void *user_data){\n');
    fprintf(fid,'                    UserData udata = (UserData) user_data;\n');
    fprintf(fid,['                    return ' AMI 'RootInit(cvode_mem, ' num2str(this.nevent) ', root_' this.modelname ');\n']);
    fprintf(fid,'                }\n');
    fprintf(fid,'                \n');
    fprintf(fid,'                int wrap_SetDenseJacFn(void *cvode_mem){\n');
    fprintf(fid,['                    return ' prefix 'DlsSetDenseJacFn(cvode_mem, J_' this.modelname ');\n']);
    fprintf(fid,'                }\n');
    fprintf(fid,'                int wrap_SetSparseJacFn(void *cvode_mem){\n');
    fprintf(fid,['                    return ' prefix 'SlsSetSparseJacFn(cvode_mem, JSparse_' this.modelname ');\n']);
    fprintf(fid,'                }\n');
    fprintf(fid,'                int wrap_SetBandJacFn(void *cvode_mem){\n');
    fprintf(fid,['                    return ' prefix 'DlsSetBandJacFn(cvode_mem, JBand_' this.modelname ');\n']);
    fprintf(fid,'                }\n');
    fprintf(fid,'                int wrap_SetJacTimesVecFn(void *cvode_mem){\n');
    fprintf(fid,['                    return ' prefix 'SpilsSetJacTimesVecFn(cvode_mem, Jv_' this.modelname ');\n']);
    fprintf(fid,'                }\n');
    fprintf(fid,'                int wrap_SetDenseJacFnB(void *cvode_mem,int which){\n');
    if(this.adjoint)
        fprintf(fid,['                    return ' prefix 'DlsSetDenseJacFnB(cvode_mem, which, JB_' this.modelname ');\n']);
    else
        fprintf(fid,'                    return(-1);\n');
    end
    fprintf(fid,'                }\n');
    fprintf(fid,'                int wrap_SetSparseJacFnB(void *cvode_mem,int which){\n');
    if(this.adjoint)
        fprintf(fid,['                    return ' prefix 'SlsSetSparseJacFnB(cvode_mem, which, JSparseB_' this.modelname ');\n']);
    else
        fprintf(fid,'                    return(-1);\n');
    end
    fprintf(fid,'                }\n');
    fprintf(fid,'                int wrap_SetBandJacFnB(void *cvode_mem,int which){\n');
    if(this.adjoint)
        fprintf(fid,['                    return ' prefix 'DlsSetBandJacFnB(cvode_mem, which, JBandB_' this.modelname ');\n']);
    else
        fprintf(fid,'                    return(-1);\n');
    end
    fprintf(fid,'                }\n');
    fprintf(fid,'                int wrap_SetJacTimesVecFnB(void *cvode_mem,int which){\n');
    if(this.adjoint)
        fprintf(fid,['                    return ' prefix 'SpilsSetJacTimesVecFnB(cvode_mem, which, JvB_' this.modelname ');\n']);
    else
        fprintf(fid,'                    return(-1);\n');
    end
    fprintf(fid,'                }\n');
    
    ffuns = {'x0','dx0','sx0','sdx0','J','JB','root',...
        'y','sy','dydp','dydx','z','sz','sz_tf','dzdp','dzdx',...
        'xdot','xBdot','qBdot','dxdotdp','deltax','deltasx','deltaxB','deltaqB',...
        'sigma_y','dsigma_ydp','sigma_z','dsigma_zdp',...
        'Jy','Jz','dJydx','dJydp','dJzdx','dJzdp','sJy','sJz'};
    
    for iffun = ffuns
        % check whether the function was generated, otherwise generate (but
        % whithout symbolic expressions)
        if(isfield(this.fun,iffun{1}))
            fun = this.fun.(iffun{1});
        else
            fun = amifun(iffun{1},this);
        end
        fprintf(fid,['                int f' iffun{1} fun.fargstr '{\n']);
        % if the function was generated, we can return it, otherwise return
        % an error
        if(ismember(iffun{1},this.funs))
            fprintf(fid,['                    return ' iffun{1} '_' this.modelname removeTypes(fun.argstr) ';\n']);
        else
            if(strcmp(iffun{1},'sx0') || strcmp(iffun{1},'dx0') || strcmp(iffun{1},'sdx0'))
                % these two should always work, if they are not required
                % they should act as placeholders
                fprintf(fid,'                    return(0);\n');
            else
                fprintf(fid,'                    return(-1);\n');
            end
        end
        fprintf(fid,'                }\n');
        fprintf(fid,'                \n');
    end
    
    fclose(fid);
    
    %
    %----------------------------------------------------------------
    % wrapfunctions.h
    % function declarations for wrapfunctions.c
    %----------------------------------------------------------------
    %
    
    fid = fopen(fullfile(this.wrap_path,'models',this.modelname,'wrapfunctions.h'),'w');
    fprintf(fid,'#ifndef _am_wrapfunctions_h\n');
    fprintf(fid,'#define _am_wrapfunctions_h\n');
    fprintf(fid,'#include <math.h>\n');
    fprintf(fid,'#include <mex.h>\n');
    fprintf(fid,'\n');
    if(~strcmp(this.wtype,'iw'))
        fprintf(fid,'#include <include/cvodewrap.h>\n');
    else
        fprintf(fid,'#include <include/idawrap.h>\n');
    end
    fprintf(fid,'\n');
    fprintf(fid,['#include "' this.modelname '.h"\n']);
    fprintf(fid,'\n');
    fprintf(fid,'#include <include/udata.h>\n');
    fprintf(fid,'\n');
    fprintf(fid,'\n');
    
    fprintf(fid,'#define pi M_PI\n');
    fprintf(fid,'\n');
    fprintf(fid,'\n');
    fprintf(fid,'                void init_modeldims(void *user_data);\n');
    fprintf(fid,'                int wrap_init(void *cvode_mem, N_Vector x, N_Vector dx, realtype t);\n');
    fprintf(fid,'                int wrap_binit(void *cvode_mem, int which, N_Vector xB, N_Vector dxB, realtype t);\n');
    fprintf(fid,'                int wrap_qbinit(void *cvode_mem, int which, N_Vector qBdot);\n');
    fprintf(fid,'                int wrap_RootInit(void *cvode_mem, void *user_data);\n');
    fprintf(fid,'                int wrap_SensInit1(void *cvode_mem, N_Vector *sx, N_Vector *sdx, void *user_data);\n');
    fprintf(fid,'                int wrap_SetDenseJacFn(void *cvode_mem);\n');
    fprintf(fid,'                int wrap_SetSparseJacFn(void *cvode_mem);\n');
    fprintf(fid,'                int wrap_SetBandJacFn(void *cvode_mem);\n');
    fprintf(fid,'                int wrap_SetJacTimesVecFn(void *cvode_mem);\n');
    fprintf(fid,'                int wrap_SetDenseJacFnB(void *cvode_mem,int which);\n');
    fprintf(fid,'                int wrap_SetSparseJacFnB(void *cvode_mem,int which);\n');
    fprintf(fid,'                int wrap_SetBandJacFnB(void *cvode_mem,int which);\n');
    fprintf(fid,'                int wrap_SetJacTimesVecFnB(void *cvode_mem,int which);\n');
    for iffun = ffuns
        % check whether the function was generated, otherwise generate (but
        % whithout symbolic expressions)
        if(isfield(this.fun,iffun{1}))
            fun = this.fun.(iffun{1});
        else
            fun = amifun(iffun{1},this);
        end
        fprintf(fid,['                int f' iffun{1} fun.fargstr ';\n']);
    end
    fprintf(fid,'#endif /* _LW_cvodewrapfunctions */\n');
    fclose(fid);
    
    fprintf('\r')
end

    
function argstr = removeTypes(argstr)
    % removeTypes transforms an argument string from a string with variable
    % types (for function definition) to a string without variable types
    % (for function calling)
    %
    % Parameters:
    %  argstr: function definition argument string @type *char
    %
    % Return values:
    %  argstr: function call argument string @type *char
    
    argstr = strrep(argstr,'realtype','');
    argstr = strrep(argstr,'int','');
    argstr = strrep(argstr,'void','');
    argstr = strrep(argstr,'N_Vector','');
    argstr = strrep(argstr,'long','');
    argstr = strrep(argstr,'DlsMat','');
    argstr = strrep(argstr,'SlsMat','');
    argstr = strrep(argstr,'*','');
    argstr = strrep(argstr,' ','');
    argstr = strrep(argstr,',',', ');
    
end
