# Supplementary material for: Scalable Parameter Estimation for Genome-Scale Biochemical Reaction Networks
Source: PLoS Comput Biol. 2017 Jan 23;13(1):e1005331. doi: 10.1371/journal.pcbi.1005331 (PMC5256869; doi:10.1371/journal.pcbi.1005331)
Supplement: S1 Code — This zip-file contains the MATLAB code for the simulation and application examples presented in the paper. We provide implementations of all models, parameter estimation to allow everybody to reproduce the results. (ZIP) [file pcbi.1005331.s002.zip › code/AMICI/@amimodel/generateM.m]

function generateM(this, amimodelo2)
    % generateM generates the matlab wrapper for the compiled C files.
    %
    % Parameters:
    %  amimodelo2: this struct must contain all necessary symbolic
    %  definitions for second order sensivities @type amimodel
    %
    % Return values:
    %  this: model definition object @type amimodel
    
    nx = this.nx;
    ny = this.ny;
    np = this.np;
    nk = this.nk;
    nz = this.nz;
    if(~isempty(amimodelo2))
        nztrue = amimodelo2.nztrue;
        nxtrue = amimodelo2.nxtrue;
        nytrue = amimodelo2.nytrue;
        o2flag = amimodelo2.o2flag;
    else
        nztrue = nz;
        nxtrue = nx;
        nytrue = ny;
        o2flag = this.o2flag;
    end
    
    
    
    if(o2flag)
        nxtrue = amimodelo2.nxtrue;
        nytrue = amimodelo2.nytrue;
    end
    
    fid = fopen(fullfile(this.wrap_path,'models',this.modelname,['simulate_',this.modelname,'.m']),'w');
    fprintf(fid,['%% simulate_' this.modelname '.m is the matlab interface to the cvodes mex\n'...
        '%%   which simulates the ordinary differential equation and respective\n'...
        '%%   sensitivities according to user specifications.\n'...
        '%%\n'...
        '%% USAGE:\n'...
        '%% ======\n'...
        '%% [...] = simulate_' this.modelname '(tout,theta)\n'...
        '%% [...] = simulate_' this.modelname '(tout,theta,kappa,data,options)\n'...
        '%% [status,tout,x,y,sx,sy] = simulate_' this.modelname '(...)\n'...
        '%%\n'...
        '%% INPUTS:\n'...
        '%% =======\n'...
        '%% tout ... 1 dimensional vector of timepoints at which a solution to the ODE is desired\n'...
        '%% theta ... 1 dimensional parameter vector of parameters for which sensitivities are desired.\n'...
        '%%           this corresponds to the specification in model.sym.p\n'...
        '%% kappa ... 1 dimensional parameter vector of parameters for which sensitivities are not desired.\n'...
        '%%           this corresponds to the specification in model.sym.k\n'...
        '%% data ... struct containing the following fields. Can have the following fields '...
        '%%     Y ... 2 dimensional matrix containing data.\n'...
        '%%           columns must correspond to observables and rows to time-points\n'...
        '%%     Sigma_Y ... 2 dimensional matrix containing standard deviation of data.\n'...
        '%%           columns must correspond to observables and rows to time-points\n'...
        '%%     T ... (optional) 2 dimensional matrix containing events.\n'...
        '%%           columns must correspond to event-types and rows to possible event-times\n'...
        '%%     Sigma_T ... (optional) 2 dimensional matrix containing standard deviation of events.\n'...
        '%%           columns must correspond to event-types and rows to possible event-times\n'...
        '%% options ... additional options to pass to the cvodes solver. Refer to the cvodes guide for more documentation.\n'...
        '%%    .atol ... absolute tolerance for the solver. default is specified in the user-provided syms function.\n'...
        '%%    .rtol ... relative tolerance for the solver. default is specified in the user-provided syms function.\n'...
        '%%    .maxsteps    ... maximal number of integration steps. default is specified in the user-provided syms function.\n'...
        '%%    .tstart    ... start of integration. for all timepoints before this, values will be set to initial value.\n'...
        '%%    .sens_ind ... 1 dimensional vector of indexes for which sensitivities must be computed.\n'...
        '%%           default value is 1:length(theta).\n'...
        '%%    .sx0 ... user-provided sensitivity initialisation. this should be a matrix of dimension [#states x #parameters].\n'...
        '%%        default is sensitivity initialisation based on the derivative of the state initialisation.'...
        '%%    .lmm    ... linear multistep method for forward problem.\n'...
        '%%        1: Adams-Bashford\n'...
        '%%        2: BDF (DEFAULT)\n'...
        '%%    .iter    ... iteration method for linear multistep.\n'...
        '%%        1: Functional\n'...
        '%%        2: Newton (DEFAULT)\n'...
        '%%    .linsol   ... linear solver module.\n'...
        '%%        direct solvers:\n'...
        '%%        1: Dense (DEFAULT)\n'...
        '%%        2: Band (not implented)\n'...
        '%%        3: LAPACK Dense (not implented)\n'...
        '%%        4: LAPACK Band  (not implented)\n'...
        '%%        5: Diag (not implented)\n'...
        '%%        implicit krylov solvers:\n'...
        '%%        6: SPGMR\n'...
        '%%        7: SPBCG\n'...
        '%%        8: SPTFQMR\n'...
        '%%        sparse solvers:\n'...
        '%%        9: KLU\n'...
        '%%    .stldet   ... flag for stability limit detection. this should be turned on for stiff problems.\n'...
        '%%        0: OFF\n'...
        '%%        1: ON (DEFAULT)\n'...
        '%%    .qPositiveX   ... vector of 0 or 1 of same dimension as state vector. 1 enforces positivity of states.\n'...
        '%%    .sensi_meth   ... method for sensitivity analysis.\n'...
        '%%        ''forward'': forward sensitivity analysis (DEFAULT)\n'...
        '%%        ''adjoint'': adjoint sensitivity analysis \n'...
        '%%        ''ss'': steady state sensitivity analysis \n'...
        '%%    .adjoint   ... flag for adjoint sensitivity analysis.\n'...
        '%%        true: on \n'...
        '%%        false: off (DEFAULT)\n'...
        '%%    .ism   ... only available for sensi_meth == 1. Method for computation of forward sensitivities.\n'...
        '%%        1: Simultaneous (DEFAULT)\n'...
        '%%        2: Staggered\n'...
        '%%        3: Staggered1\n'...
        '%%    .Nd   ... only available for sensi_meth == 2. Number of Interpolation nodes for forward solution. \n'...
        '%%              Default is 1000. \n'...
        '%%    .interpType   ... only available for sensi_meth == 2. Interpolation method for forward solution.\n'...
        '%%        1: Hermite (DEFAULT for problems without discontinuities)\n'...
        '%%        2: Polynomial (DEFAULT for problems with discontinuities)\n'...
        '%%    .data_model   ... noise model for data.\n'...
        '%%        1: Normal (DEFAULT)\n'...
        '%%        2: Lognormal \n'...
        '%%    .event_model   ... noise model for events.\n'...
        '%%        1: Normal (DEFAULT)\n'...
        '%%    .ordering   ... online state reordering.\n'...
        '%%        0: AMD reordering\n'...
        '%%        1: COLAMD reordering (default)\n'...
        '%%        2: natural reordering\n'...
        '%%\n'...
        '%% Outputs:\n'...
        '%% ========\n'...
        '%% sol.status ... flag for status of integration. generally status<0 for failed integration\n'...
        '%% sol.t ... vector at which the solution was computed\n'...
        '%% sol.llh ... likelihood value\n'...
        '%% sol.chi2 ... chi2 value\n'...
        '%% sol.sllh ... gradient of likelihood\n'...
        '%% sol.s2llh ... hessian of likelihood\n'...
        '%% sol.x ... time-resolved state vector\n'...
        '%% sol.y ... time-resolved output vector\n'...
        '%% sol.sx ... time-resolved state sensitivity vector\n'...
        '%% sol.sy ... time-resolved output sensitivity vector\n'...
        '%% sol.z event output\n'...
        '%% sol.sz sensitivity of event output\n'...
        ]);
    fprintf(fid,['function varargout = simulate_' this.modelname '(varargin)\n\n']);
    fprintf(fid,['%% DO NOT CHANGE ANYTHING IN THIS FILE UNLESS YOU ARE VERY SURE ABOUT WHAT YOU ARE DOING\n']);
    fprintf(fid,['%% MANUAL CHANGES TO THIS FILE CAN RESULT IN WRONG SOLUTIONS AND CRASHING OF MATLAB\n']);
    fprintf(fid,['if(nargin<2)\n']);
    fprintf(fid,['    error(''Not enough input arguments.'');\n']);
    fprintf(fid,['else\n']);
    fprintf(fid,['    tout=varargin{1};\n']);
    fprintf(fid,['    phi=varargin{2};\n']);
    fprintf(fid,['end\n']);
    
    fprintf(fid,['if(nargin>=3)\n']);
    fprintf(fid,['    kappa=varargin{3};\n']);
    fprintf(fid,['else\n']);
    fprintf(fid,['    kappa=[];\n']);
    fprintf(fid,['end\n']);
    switch(this.param)
        case 'log'
            fprintf(fid,'theta = exp(phi(:));\n\n');
        case 'log10'
            fprintf(fid,'theta = 10.^(phi(:));\n\n');
        case 'lin'
            fprintf(fid,'theta = phi(:);\n\n');
        otherwise
            disp('No valid parametrisation chosen! Valid options are "log","log10" and "lin". Using linear parametrisation (default)!')
            fprintf(fid,'theta = phi(:);\n\n');
    end
    fprintf(fid,'\n');
    if(nk==0)
        fprintf(fid,'if(nargin==2)\n');
        fprintf(fid,'    kappa = [];\n');
        fprintf(fid,'end\n');
    end
    
    fprintf(fid,['if(length(theta)<' num2str(np) ')\n']);
    fprintf(fid,'    error(''provided parameter vector is too short'');\n');
    fprintf(fid,'end\n');
    fprintf(fid,'\n');
    
    fprintf(fid,'\n');
    fprintf(fid,'pbar = ones(size(theta));\n');
    fprintf(fid,'pbar(pbar==0) = 1;\n');
    fprintf(fid,'xscale = [];\n');
    fprintf(fid,['if(nargin>=5)\n']);
    fprintf(fid,['    options_ami = amioption(varargin{5});\n']);
    fprintf(fid,['else\n']);
    fprintf(fid,['    options_ami = amioption();\n']);
    fprintf(fid,['end\n']);
    fprintf(fid,['if(isempty(options_ami.sens_ind))\n']);
    fprintf(fid,['    options_ami.sens_ind = 1:' num2str(np) ';\n']);
    fprintf(fid,['end\n']);
    fprintf(fid,['options_ami.id = transpose([' num2str(transpose(double(this.id))) ']);\n\n']);
    fprintf(fid,['options_ami.z2event = [' num2str(transpose(this.z2event)) ']; %% MUST NOT CHANGE THIS VALUE\n']);
    
    if(o2flag == 2)
        fprintf(fid,['if(nargin>=6)\n']);
        fprintf(fid,['    v = varargin{6};\n']);
        switch(this.param)
            case 'log'
                fprintf(fid,'    v = v(:).*theta(options_ami.sens_ind);\n');
            case 'log10'
                fprintf(fid,'    v = v(:).*theta(options_ami.sens_ind)*log(10);\n');
        end
        fprintf(fid,['    kappa = [kappa(:);v(:)];\n']);
        fprintf(fid,['else\n']);
        fprintf(fid,['    if(options_ami.sensi==2)\n']);
        fprintf(fid,['        error(''6th argument (multiplication vector is missing'');\n']);
        fprintf(fid,['    end\n']);
        fprintf(fid,['end\n']);
    end
    
    if(o2flag)
        fprintf(fid,['if(nargout>1)\n']);
        fprintf(fid,['    if(nargout>6)\n']);
        fprintf(fid,['        options_ami.sensi = 2;\n']);
        fprintf(fid,['        options_ami.sensi_meth = ''forward'';\n']);
        fprintf(fid,['    elseif(nargout>4)\n']);
        fprintf(fid,['        options_ami.sensi = 1;\n']);
        fprintf(fid,['        options_ami.sensi_meth = ''forward'';\n']);
        fprintf(fid,['    else\n']);
        fprintf(fid,['        options_ami.sensi = 0;\n']);
        fprintf(fid,['    end\n']);
        fprintf(fid,['end\n']);
    else
        fprintf(fid,['if(nargout>1)\n']);
        fprintf(fid,['    if(nargout>4)\n']);
        fprintf(fid,['        options_ami.sensi = 1;\n']);
        fprintf(fid,['        options_ami.sensi_meth = ''forward'';\n']);
        fprintf(fid,['    else\n']);
        fprintf(fid,['        options_ami.sensi = 0;\n']);
        fprintf(fid,['    end\n']);
        fprintf(fid,['end\n']);
    end
    fprintf(fid,['if(options_ami.ss>0)\n']);
    fprintf(fid,['    if(options_ami.sensi>1)\n']);
    fprintf(fid,['        error(''Computation of steady state sensitivity only possible for first order sensitivities'');\n']);
    fprintf(fid,['    end\n']);
    fprintf(fid,['    options_ami.sensi = 0;\n']);
    fprintf(fid,['end\n']);
    if(~this.forward)
        fprintf(fid,['if(options_ami.sensi>0)\n']);
        fprintf(fid,['    if(options_ami.sensi_meth == 1)\n']);
        fprintf(fid,['        error(''forward sensitivities are disabled as necessary routines were not compiled'');\n']);
        fprintf(fid,['    end\n']);
        fprintf(fid,['end\n']);
    end
    if(~this.adjoint)
        fprintf(fid,['if(options_ami.sensi>0)\n']);
        fprintf(fid,['    if(options_ami.sensi_meth == 2)\n']);
        fprintf(fid,['        error(''adjoint sensitivities are disabled as necessary routines were not compiled'');\n']);
        fprintf(fid,['    end\n']);
        fprintf(fid,['end\n']);
    end
    fprintf(fid,['np = length(options_ami.sens_ind); %% MUST NOT CHANGE THIS VALUE\n']);
    fprintf(fid,['if(np == 0)\n']);
    fprintf(fid,['    options_ami.sensi = 0;\n']);
    fprintf(fid,['end\n']);
    fprintf(fid,['if(isempty(options_ami.qpositivex))\n']);
    fprintf(fid,['    options_ami.qpositivex = zeros(' num2str(this.nx) ',1);\n']);
    fprintf(fid,['else\n']);
    fprintf(fid,['    if(numel(options_ami.qpositivex)==' num2str(this.nx) ')\n']);
    fprintf(fid,['        options_ami.qpositivex = options_ami.qpositivex(:);\n']);
    fprintf(fid,['    else\n']);
    fprintf(fid,['        error(''Number of elements in options_ami.qpositivex does not match number of states ' num2str(this.nx) ''');\n']);
    fprintf(fid,['    end\n']);
    fprintf(fid,['end\n']);
    fprintf(fid,'plist = options_ami.sens_ind-1;\n');
    fprintf(fid,['if(nargin>=4)\n']);
    fprintf(fid,['    if(isempty(varargin{4}));\n']);
    fprintf(fid,['        data=amidata(length(tout),' num2str(this.ny) ',' num2str(this.nz) ',options_ami.nmaxevent,length(kappa));\n']);
    fprintf(fid,['    else\n']);
    fprintf(fid,['        data=amidata(varargin{4});\n']);
    fprintf(fid,['    end\n']);
    fprintf(fid,['else\n']);
    fprintf(fid,['    data=amidata(length(tout),' num2str(this.ny) ',' num2str(this.nz) ',options_ami.nmaxevent,length(kappa));\n']);
    fprintf(fid,['end\n']);
    fprintf(fid,['if(data.ne>0);\n']);
    fprintf(fid,['    options_ami.nmaxevent = data.ne;\n']);
    fprintf(fid,['else\n']);
    fprintf(fid,['    data.ne = options_ami.nmaxevent;\n']);
    fprintf(fid,['end\n']);
    fprintf(fid,['if(isempty(kappa))\n']);
    fprintf(fid,['    kappa = data.condition;\n']);
    fprintf(fid,['end\n']);
    fprintf(fid,['if(isempty(tout))\n']);
    fprintf(fid,['    tout = data.t;\n']);
    fprintf(fid,['end\n']);
    fprintf(fid,['if(~all(tout==sort(tout)))\n']);
    fprintf(fid,['    error(''Provided time vector is not monotonically increasing!'');\n']);
    fprintf(fid,['end\n']);
    fprintf(fid,['if(not(length(tout)==length(unique(tout))))\n']);
    fprintf(fid,['    error(''Provided time vector has non-unique entries!!'');\n']);
    fprintf(fid,['end\n']);
    fprintf(fid,['if(max(options_ami.sens_ind)>' num2str(np) ')\n']);
    fprintf(fid,['    error(''Sensitivity index exceeds parameter dimension!'')\n']);
    fprintf(fid,['end\n']);
    fprintf(fid,['if(length(kappa)<' num2str(nk) ')\n']);
    fprintf(fid,'    error(''provided condition vector is too short'');\n');
    fprintf(fid,'end\n');
    
    switch(this.param)
        case 'log'
            fprintf(fid,['if(~isempty(options_ami.sx0))\n']);
            fprintf(fid,['    if(size(options_ami.sx0,2)~=np)\n']);
            fprintf(fid,['        error(''Number of rows in sx0 field does not agree with number of model parameters!'');\n']);
            fprintf(fid,['    end\n']);
            fprintf(fid,['    options_ami.sx0 = bsxfun(@times,options_ami.sx0,1./permute(theta(options_ami.sens_ind),[2,1]));\n']);
            fprintf(fid,['end\n']);
        case 'log10'
            fprintf(fid,['if(~isempty(options_ami.sx0))\n']);
            fprintf(fid,['    if(size(options_ami.sx0,2)~=np)\n']);
            fprintf(fid,['        error(''Number of rows in sx0 field does not agree with number of model parameters!'');\n']);
            fprintf(fid,['    end\n']);
            fprintf(fid,['    options_ami.sx0 = bsxfun(@times,options_ami.sx0,1./(permute(theta(options_ami.sens_ind),[2,1])*log(10)));\n']);
            fprintf(fid,['end\n']);
        otherwise
            fprintf(fid,['if(~isempty(options_ami.sx0))\n']);
            fprintf(fid,['    if(size(options_ami.sx0,2)~=np)\n']);
            fprintf(fid,['        error(''Number of rows in sx0 field does not agree with number of model parameters!'');\n']);
            fprintf(fid,['    end\n']);
            fprintf(fid,['    options_ami.sx0 = options_ami.sx0;\n']);
            fprintf(fid,['end\n']);
    end
    
    
    if(o2flag)
        fprintf(fid,'if(options_ami.sensi<2)\n');
        fprintf(fid,['sol = ami_' this.modelname '(tout,theta(1:' num2str(np) '),kappa(1:' num2str(nk) '),options_ami,plist,pbar,xscale,data);\n']);
        fprintf(fid,'else\n');
        switch(o2flag)
            case 1
                fprintf(fid,['sol = ami_' this.modelname '_o2(tout,theta(1:' num2str(np) '),kappa(1:' num2str(nk) '),options_ami,plist,pbar,xscale,data);\n']);
            case 2
                fprintf(fid,['sol = ami_' this.modelname '_o2vec(tout,theta(1:' num2str(np) '),kappa(1:' num2str(amimodelo2.nk) '),options_ami,plist,pbar,xscale,data);\n']);
        end
        fprintf(fid,'end\n');
    else
        fprintf(fid,['sol = ami_' this.modelname '(tout,theta(1:' num2str(np) '),kappa(1:' num2str(nk) '),options_ami,plist,pbar,xscale,data);\n']);
    end
    fprintf(fid,'if(options_ami.sensi==1)\n');
    switch(this.param)
        case 'log'
            fprintf(fid,['    sol.sllh = sol.sllh.*theta(options_ami.sens_ind);\n']);
            fprintf(fid,['    sol.sx = bsxfun(@times,sol.sx,permute(theta(options_ami.sens_ind),[3,2,1]));\n']);
            fprintf(fid,['    sol.sy = bsxfun(@times,sol.sy,permute(theta(options_ami.sens_ind),[3,2,1]));\n']);
            fprintf(fid,['    sol.sz = bsxfun(@times,sol.sz,permute(theta(options_ami.sens_ind),[3,2,1]));\n']);
            fprintf(fid,['    sol.ssigmay = bsxfun(@times,sol.ssigmay,permute(theta(options_ami.sens_ind),[3,2,1]));\n']);
            fprintf(fid,['    sol.ssigmaz = bsxfun(@times,sol.ssigmaz,permute(theta(options_ami.sens_ind),[3,2,1]));\n']);
        case 'log10'
            fprintf(fid,['    sol.sllh = sol.sllh.*theta(options_ami.sens_ind)*log(10);\n']);
            fprintf(fid,['    sol.sx = bsxfun(@times,sol.sx,permute(theta(options_ami.sens_ind),[3,2,1])*log(10));\n']);
            fprintf(fid,['    sol.sy = bsxfun(@times,sol.sy,permute(theta(options_ami.sens_ind),[3,2,1])*log(10));\n']);
            fprintf(fid,['    sol.sz = bsxfun(@times,sol.sz,permute(theta(options_ami.sens_ind),[3,2,1])*log(10));\n']);
            fprintf(fid,['    sol.ssigmay = bsxfun(@times,sol.ssigmay,permute(theta(options_ami.sens_ind),[3,2,1])*log(10));\n']);
            fprintf(fid,['    sol.ssigmayz = bsxfun(@times,sol.ssigmaz,permute(theta(options_ami.sens_ind),[3,2,1])*log(10));\n']);
        otherwise
    end
    fprintf(fid,'end\n');
    if(o2flag)
        fprintf(fid,'if(options_ami.sensi == 2)\n');
        fprintf(fid,['    sx = sol.sx(:,1:' num2str(nxtrue) ',:);\n']);
        fprintf(fid,['    sy = sol.sy(:,1:' num2str(nytrue) ',:);\n']);
        fprintf(fid,['    for iz = 1:' num2str(nztrue) '\n']);
        fprintf(fid,['        sz(:,iz,:) = sol.sz(:,2*iz-1,:);\n']);
        fprintf(fid,['    end\n']);
        switch(o2flag)
            case 1
                fprintf(fid,['    s2x = reshape(sol.sx(:,' num2str(nxtrue+1) ':end,:),length(tout),' num2str(nxtrue) ',length(theta(options_ami.sens_ind)),length(theta(options_ami.sens_ind)));\n']);
                fprintf(fid,['    s2y = reshape(sol.sy(:,' num2str(nytrue+1) ':end,:),length(tout),' num2str(nytrue) ',length(theta(options_ami.sens_ind)),length(theta(options_ami.sens_ind)));\n']);
            case 2
                fprintf(fid,['    s2x = sol.sx(:,' num2str(nxtrue+1) ':end,:);\n']);
                fprintf(fid,['    s2y = sol.sy(:,' num2str(nytrue+1) ':end,:);\n']);
        end
        fprintf(fid,['    for iz = 1:' num2str(nztrue) '\n']);
        switch(o2flag)
            case 1
                fprintf(fid,['        s2z(:,iz,:,:) = reshape(sol.sz(:,((iz-1)*(length(theta(options_ami.sens_ind)+1))+2):((iz-1)*(length(theta(options_ami.sens_ind)+1))+length(theta(options_ami.sens_ind))+1),:),options_ami.nmaxevent,1,length(theta(options_ami.sens_ind)),length(theta(options_ami.sens_ind)));\n']);
            case 2
                fprintf(fid,['        s2z= [];\n']);
                %TBD
        end
        fprintf(fid,['    end\n']);
        fprintf(fid,['    sol.x = sol.x(:,1:' num2str(nxtrue) ');\n']);
        fprintf(fid,['    sol.y = sol.y(:,1:' num2str(nytrue) ');\n']);
        fprintf(fid,['    sol.z = sol.z(:,1:' num2str(nztrue) ');\n']);
        switch(this.param)
            case 'log'
                fprintf(fid,['    sol.sx = bsxfun(@times,sx,permute(theta(options_ami.sens_ind),[3,2,1]));\n']);
                fprintf(fid,['    sol.sy = bsxfun(@times,sy,permute(theta(options_ami.sens_ind),[3,2,1]));\n']);
                if(nztrue>0)
                    fprintf(fid,['    sol.sz = bsxfun(@times,sz,permute(theta(options_ami.sens_ind),[3,2,1]));\n']);
                end
                switch(o2flag)
                    case 1
                        fprintf(fid,['    sol.s2x = bsxfun(@times,s2x,permute(theta(options_ami.sens_ind)*transpose(theta(options_ami.sens_ind)),[4,3,2,1])) + bsxfun(@times,sx,permute(diag(theta(options_ami.sens_ind).*ones(length(theta(options_ami.sens_ind)),1)),[4,3,2,1]));\n']);
                        fprintf(fid,['    sol.s2y = bsxfun(@times,s2y,permute(theta(options_ami.sens_ind)*transpose(theta(options_ami.sens_ind)),[4,3,2,1])) + bsxfun(@times,sy,permute(diag(theta(options_ami.sens_ind).*ones(length(theta(options_ami.sens_ind)),1)),[4,3,2,1]));\n']);
                        %fprintf(fid,['    sol.s2z = bsxfun(@times,s2z,permute(theta(options_ami.sens_ind)*transpose(theta(options_ami.sens_ind)),[4,3,2,1])) + bsxfun(@times,sz,permute(diag(theta(options_ami.sens_ind).*ones(length(theta(options_ami.sens_ind)),1)),[4,3,2,1]));\n']);
                    case 2
                        fprintf(fid,['    sol.s2x = bsxfun(@times,s2x,permute(theta(options_ami.sens_ind),[3,2,1])) + bsxfun(@times,sx,permute(v,[3,2,1]));\n']);
                        fprintf(fid,['    sol.s2y = bsxfun(@times,s2y,permute(theta(options_ami.sens_ind),[3,2,1])) + bsxfun(@times,sy,permute(v,[3,2,1]));\n']);
                        %fprintf(fid,['    sol.s2z = bsxfun(@times,s2z,permute(theta(options_ami.sens_ind),[3,2,1])) + bsxfun(@times,sz,permute(theta(options_ami.sens_ind),[3,2,1]));\n']);
                end
            case 'log10'
                fprintf(fid,['    sol.sx = bsxfun(@times,sx,permute(theta(options_ami.sens_ind),[3,2,1])*log(10));\n']);
                fprintf(fid,['    sol.sy = bsxfun(@times,sy,permute(theta(options_ami.sens_ind),[3,2,1])*log(10));\n']);
                if(nztrue>0)
                    fprintf(fid,['    sol.sz = bsxfun(@times,sz,permute(theta(options_ami.sens_ind),[3,2,1])*log(10));\n']);
                end
                switch(o2flag)
                    case 1
                        fprintf(fid,['    sol.s2x = bsxfun(@times,s2x,permute(theta(options_ami.sens_ind)*transpose(theta(options_ami.sens_ind))*(log(10)^2),[4,3,2,1])) + bsxfun(@times,sx,permute(diag(log(10)^2*theta(options_ami.sens_ind).*ones(length(theta(options_ami.sens_ind)),1)),[4,3,2,1]));\n']);
                        fprintf(fid,['    sol.s2y = bsxfun(@times,s2y,permute(theta(options_ami.sens_ind)*transpose(theta(options_ami.sens_ind))*(log(10)^2),[4,3,2,1])) + bsxfun(@times,sy,permute(diag(log(10)^2*theta(options_ami.sens_ind).*ones(length(theta(options_ami.sens_ind)),1)),[4,3,2,1]));\n']);
                        %fprintf(fid,['    sol.s2z = bsxfun(@times,s2z,permute(theta(options_ami.sens_ind)*transpose(theta(options_ami.sens_ind))*(log(10)^2),[4,3,2,1])) + bsxfun(@times,sz,permute(diag(log(10)^2*theta(options_ami.sens_ind).*ones(length(theta(options_ami.sens_ind)),1)),[4,3,2,1]));\n']);
                    case 2
                        fprintf(fid,['    sol.s2x = bsxfun(@times,s2x,permute(theta(options_ami.sens_ind),[3,2,1])*log(10)) + bsxfun(@times,sx,permute(v,[3,2,1])*log(10));\n']);
                        fprintf(fid,['    sol.s2y = bsxfun(@times,s2y,permute(theta(options_ami.sens_ind),[3,2,1])*log(10)) + bsxfun(@times,sy,permute(v,[3,2,1])*log(10));\n']);
                        %fprintf(fid,['    sol.s2z = bsxfun(@times,s2z,permute(theta(options_ami.sens_ind),[3,2,1])*log(10)) + bsxfun(@times,sz,permute(theta(options_ami.sens_ind),[3,2,1])*log(10)*log(10));\n']);
                end
            case 'lin'
                fprintf(fid,'    sol.sx = sx;\n');
                fprintf(fid,'    sol.s2x = s2x;\n');
                fprintf(fid,'    sol.sy = sy;\n');
                fprintf(fid,'    sol.s2y = s2y;\n');
                if(nztrue>0)
                    fprintf(fid,'    sol.sz = sz;\n');
                    fprintf(fid,'    sol.s2z = s2z;\n');
                end
            otherwise
                fprintf(fid,'    sol.sx = sx;\n');
                fprintf(fid,'    sol.s2x = s2x;\n');
                fprintf(fid,'    sol.sy = sy;\n');
                fprintf(fid,'    sol.s2y = s2y;\n');
                if(nztrue>0)
                    fprintf(fid,'    sol.sz = sz;\n');
                    fprintf(fid,'    sol.s2z = s2z;\n');
                end
        end
        fprintf(fid,'end\n');
    end
    
    fprintf(fid,['if(options_ami.sensi_meth == 3)\n']);
    switch(this.param)
        case 'log'
            fprintf(fid,['    sol.dxdotdp = bsxfun(@times,sol.dxdotdp,permute(theta(options_ami.sens_ind),[2,1]));\n']);
            fprintf(fid,['    sol.dydp = bsxfun(@times,sol.dydp,permute(theta(options_ami.sens_ind),[2,1]));\n']);
        case 'log10'
            fprintf(fid,['    sol.dxdotdp = bsxfun(@times,sol.dxdotdp,permute(theta(options_ami.sens_ind),[2,1])*log(10));\n']);
            fprintf(fid,['    sol.dydp = bsxfun(@times,sol.dydp,permute(theta(options_ami.sens_ind),[2,1])*log(10));\n']);
        otherwise
    end
    
    fprintf(fid,['    sol.sx = -sol.J\\sol.dxdotdp;\n']);
    fprintf(fid,['    sol.sy = sol.dydx*sol.sx + sol.dydp;\n']);
    
    
    fprintf(fid,['end\n']);
    fprintf(fid,['if(nargout>1)\n']);
    fprintf(fid,['    varargout{1} = sol.status;\n']);
    fprintf(fid,['    varargout{2} = sol.t;\n']);
    fprintf(fid,['    varargout{3} = sol.x;\n']);
    fprintf(fid,['    varargout{4} = sol.y;\n']);
    fprintf(fid,['    if(nargout>4)\n']);
    fprintf(fid,['        varargout{5} = sol.sx;\n']);
    fprintf(fid,['        varargout{6} = sol.sy;\n']);
    if(o2flag)
        fprintf(fid,['        if(nargout>6)\n']);
        fprintf(fid,['            varargout{7} = sol.s2x;\n']);
        fprintf(fid,['            varargout{8} = sol.s2y;\n']);
        fprintf(fid,['        end\n']);
    end
    fprintf(fid,['    end\n']);
    fprintf(fid,['else\n']);
    fprintf(fid,['    varargout{1} = sol;\n']);
    fprintf(fid,['end\n']);
    fprintf(fid,'end\n');
    
    fclose(fid);
end
