# Supplementary material for: Scalable Parameter Estimation for Genome-Scale Biochemical Reaction Networks
Source: PLoS Comput Biol. 2017 Jan 23;13(1):e1005331. doi: 10.1371/journal.pcbi.1005331 (PMC5256869; doi:10.1371/journal.pcbi.1005331)
Supplement: S1 Code — This zip-file contains the MATLAB code for the simulation and application examples presented in the paper. We provide implementations of all models, parameter estimation to allow everybody to reproduce the results. (ZIP) [file pcbi.1005331.s002.zip › code/AMICI/@amimodel/getFun.m]

function getFun(this,HTable,funstr)
    % getFun generates symbolic expressions for the requested function.
    %
    % Parameters:
    %  HTable: struct with hashes of symbolic definition from the previous
    %  compilation @type struct
    %  funstr: function for which symbolic expressions should be computed @type string
    %
    % Return values:
    
    [wrap_path,~,~]=fileparts(which('amiwrap.m'));
    
    fun = amifun(funstr,this);
    

    if(~isfield(this.fun,funstr)) % check whether we already computed the respective fun
        if(~all(strcmp(fun.deps,funstr))) % prevent infinite loops
            % check whether the corresponding c file exists, if not we have to
            % force recompilation by passing an empty HTable
            if(~exist(fullfile(wrap_path,'models',this.modelname,[this.modelname '_' funstr '.c']),'file'))
                cflag = this.checkDeps([],fun.deps);
            else
                if(this.recompile)
                    cflag = this.checkDeps([],fun.deps);
                else
                    cflag = this.checkDeps(HTable,fun.deps);
                end
            end
        else
            if(~isempty(fun.deps))
                if(~isfield(this.strsym,[fun.deps{1} 's']))
                    cflag = 1;
                else
                    cflag = 0;
                end
            else
                cflag = 1;
            end
        end
    else
        cflag = 0;
    end
        
    
    if(cflag)
        fun = amifun(funstr,this);
        [fun,this] = fun.getSyms(this);
        this.fun(1).(funstr) = fun;
    end
    
end
