# Supplementary material for: Scalable Parameter Estimation for Genome-Scale Biochemical Reaction Networks
Source: PLoS Comput Biol. 2017 Jan 23;13(1):e1005331. doi: 10.1371/journal.pcbi.1005331 (PMC5256869; doi:10.1371/journal.pcbi.1005331)
Supplement: S1 Code — This zip-file contains the MATLAB code for the simulation and application examples presented in the paper. We provide implementations of all models, parameter estimation to allow everybody to reproduce the results. (ZIP) [file pcbi.1005331.s002.zip › code/AMICI/@amimodel/loadOldHashes.m]

function HTable = loadOldHashes(this)
    % loadOldHashes loads information from a previous compilation of the model.
    %
    % Return values:
    %  HTable: struct with hashes of symbolic definition from the previous
    %  compilation @type struct
    
    [wrap_path,~,~]=fileparts(which('amiwrap.m'));
    try
        load(fullfile(wrap_path,'models',this.modelname,['hashes.mat']))
        try
            if(this.compver>compver)
                this.recompile = true;
                error('catchmeifyoucan');
            end
        catch
            disp('Code changes made recompilation of model necessary!')
            this.recompile = true;
            error('catchmeifyoucan');
        end
        try
            this.nxtrue = nxtrue;
            this.nytrue = nytrue;
            this.nx = nx;
            this.ny = ny;
            this.np = np;
            this.nk = nk;
            this.nevent = nevent;
            this.nw = nw;
            this.ndwdp = ndwdp;
            this.ndwdx = ndwdx;
            this.nz = nz;
            this.z2event = z2event;
            this.nnz = nnonzeros;
            this.id = id;
            this.ubw = ubw;
            this.lbw = lbw;
            this.colptrs = colptrs;
            this.rowvals = rowvals;
            this.sparseidx = sparseidx;
            this.colptrsB = colptrsB;
            this.rowvalsB = rowvalsB;
            this.sparseidxB = sparseidxB;
        catch err
        end
        
    catch
        HTable = struct();
    end
    DHTable.x = '';
    DHTable.k = '';
    DHTable.root = '';

    DHTable.p = '';
    DHTable.x0 = '';
    DHTable.y = '';
    DHTable.u = '';
    DHTable.sigma_y = '';
    DHTable.sigma_z = '';
    DHTable.z = '';
    DHTable.trigger = '';
    DHTable.bolus = '';
    if(strcmp(this.wtype,'iw'))
        DHTable.xdot = '';
        DHTable.dx0 = '';
        DHTable.M = '';
    else
        DHTable.xdot = '';
    end
    HTable = am_setdefault(HTable,DHTable);
end
