# Supplementary material for: Scalable Parameter Estimation for Genome-Scale Biochemical Reaction Networks
Source: PLoS Comput Biol. 2017 Jan 23;13(1):e1005331. doi: 10.1371/journal.pcbi.1005331 (PMC5256869; doi:10.1371/journal.pcbi.1005331)
Supplement: S1 Code — This zip-file contains the MATLAB code for the simulation and application examples presented in the paper. We provide implementations of all models, parameter estimation to allow everybody to reproduce the results. (ZIP) [file pcbi.1005331.s002.zip › code/AMICI/@amimodel/makeEvents.m]

function makeEvents( this )
    % makeEvents extracts discontiniuties from the model right hand side
    % and converts them into events
    
    nevent = length(this.event);
    nx = length(this.sym.x);

    % extract trigger and bolus, also check dimensions here
    for ievent = 1:nevent
        trigger{ievent} = this.event(ievent).trigger;
        if(length(this.event(ievent).bolus) == nx)
            bolus{ievent} = this.event(ievent).bolus;
        elseif(numel(this.event(ievent).bolus) == 1)
            bolus{ievent} = this.event(ievent).bolus*ones(nx,1);
        else
            error(['Bolus of event ' num2str(ievent) ' is neither a scalar nor does it match the state dimension!']);
        end
        z{ievent} = transpose(this.event(ievent).z(:));
    end
    
    ievent = nevent;
    nx = length(this.sym.x);
    
    for ix = 1:nx
        tmp_str = char(this.sym.xdot(ix));
        % find discontinuity inducing functions
        idx_start = [strfind(tmp_str,'heaviside') + 9,strfind(tmp_str,'dirac') + 5]; % find
        if(~isempty(idx_start))
            % compute bracket level
            brl = cumsum(tmp_str == '(') - cumsum(tmp_str == ')');
            for iocc = 1:length(idx_start) % loop over occurances
                % extract argument
                idx_end = find(brl(idx_start(iocc):end)-brl(idx_start(iocc))==-1,1,'first');
                arg = tmp_str((idx_start(iocc)+1):(idx_start(iocc)+idx_end-2));
                if(ievent>0)
                    %check whether we already had this trigger function
                    ediscf = zeros(length(trigger));
                    for id = 1:length(trigger)
                        ediscf(id) = isequaln(abs(trigger{id}),abs(sym(arg)));
                    end
                    if(~any(ediscf))
                        ievent = ievent + 1;
                        trigger{ievent} = sym(arg);
                        bolus{ievent} = sym(zeros(nx,1));
                        z{ievent} = sym.empty([0,0]);
                    else
                    end
                else
                    ievent = ievent + 1;
                    trigger{ievent} = sym(arg);
                    bolus{ievent} = sym(zeros(nx,1));
                    z{ievent} = sym.empty([0,0]);
                end
            end
        end
    end
    
    % update number of events
    if(exist('trigger','var'))
        nevent = length(trigger);
    else
        nevent = 0;
    end
    
    if(nevent>0)        
        % initialis tmp_bolus
        tmp_bolus = cell([nevent,1]);
        for ievent = 1:nevent
            tmp_bolus{ievent} = sym(zeros([nx,1]));
        end
        syms polydirac
        
        % initialise hflag
        hflags = zeros([nx,nevent]);
        
        for ix = 1:nx
            symchar = char(this.sym.xdot(ix));
            if(strfind(symchar,'dirac'))
                for ievent = 1:nevent
                    % remove the dirac function and replace by adding
                    % respective bolus
                    triggerchar = char(trigger{ievent});
                    str_arg_d = ['dirac(' triggerchar ')' ];
                    % replace event specific functions by "polydirac" variable
                    symchar = strrep(symchar,str_arg_d,'polydirac');
                    % extract coefficient
                    cfp = coeffs(sym(symchar),polydirac);
                    % add coefficient to bolus
                    tmp_bolus{ievent}(ix) = tmp_bolus{ievent}(ix) + cfp(2);
                    % remove dirac
                    symchar = strrep(symchar,'polydirac','0');
                end
            end
            if(strfind(symchar,'heaviside'))
                
                for ievent = 1:nevent
                    % check whether we have a dynamic event
                    dtriggerdt = diff(trigger{ievent},'t') + jacobian(trigger{ievent},this.sym.x)*this.sym.xdot(:);
                    if(dtriggerdt~=0)
                        % remove the heaviside function and replace by h
                        % variable which is update on event occurrence in the
                        % solver
                        triggerchar = char(trigger{ievent});
                        str_arg_h = ['heaviside(' triggerchar ')' ];
                        symchar = strrep(symchar,str_arg_h,['h_' num2str(ievent-1)]);
                        mtriggerchar = char(-trigger{ievent});
                        str_arg_h = ['heaviside(' mtriggerchar ')' ];
                        symchar = strrep(symchar,str_arg_h,['(1-h_' num2str(ievent-1) ')']);
                        % set hflag
                        
                        % we can check whether dividing cfp(2) by
                        % trigger{ievent} reduced the length of the symbolic
                        % expression. If it does, this suggests that
                        % trigger{ievent} is a factor of cfp(2), which will be
                        % the case for min/max functions. in that case we do
                        % not need a hflag as there is no discontinuity in the
                        % right hand side. This is not a perfect fix, in the
                        % long run one should maybe go back to the old syntax for
                        % am_max and am_min?
                        try
                            [cfp,tfp] = coeffs(sym(symchar),sym(['h_' num2str(ievent-1) ]));
                            if(length(cfp)>1)
                                if(length(char(cfp(2)/trigger{ievent}))<length(char(cfp(2))))
                                    hflags(ix,ievent) = 0;
                                else
                                    hflags(ix,ievent) = 1;
                                end
                            elseif(logical(tfp==sym(['h_' num2str(ievent-1) ])))
                                if(length(char(cfp(1)/trigger{ievent}))<length(char(cfp(1))))
                                    hflags(ix,ievent) = 0;
                                else
                                    hflags(ix,ievent) = 1;
                                end
                            else
                                hflags(ix,ievent) = 0;
                            end
                        catch
                            hflags(ix,ievent) = 1;
                        end
                    end
                end
            end
            % update xdot
            this.sym.xdot(ix) = sym(symchar);
        end
        % multiply by the dtriggerdt factor, this should stay here as we
        % want the xdot to be cleaned of any dirac functions
        ievent = 1;
        while ievent <= length(trigger)
            dtriggerdt = diff(trigger{ievent},'t') + jacobian(trigger{ievent},this.sym.x)*this.sym.xdot(:);
            if(dtriggerdt == 0)
                trigger(ievent) = [];
                if(any(bolus{ievent}~=0))
                    warning(['Event ' num2str(ievent) ' has a constant trigger function but non-zero bolus.' ...
                        ' This event will be ommited in the model. Please check your model definition!'])
                end
                bolus(ievent) = [];
                if(~isempty(z{ievent}))
                    warning(['Event ' num2str(ievent) ' has a constant trigger function but non-empty output.' ...
                        ' This event will be ommited in the model. Please check your model definition!'])
                end
                z(ievent) = [];
            else
                bolus{ievent} = bolus{ievent} + tmp_bolus{ievent}/abs(dtriggerdt);
                ievent = ievent+1;
            end
        end 
        nevent = length(trigger);
        
        % update hflags according to bolus
        for ievent = 1:nevent
            if(any(double(bolus{ievent}~=0)))
                for ix = 1:nx
                    if(~hflags(ix,ievent))
                        for j = transpose(find(double(bolus{ievent}~=0)))
                            if(ismember(this.sym.x(j),symvar(this.sym.xdot(ix))))
                                hflags(ix,ievent) = 1;
                            end
                        end
                    end
                end
            end
        end
        
        this.event = amievent.empty();
        
        % update events
        for ievent = 1:nevent
            this.event(ievent) = amievent(trigger{ievent},bolus{ievent}(:),z{ievent});
            % do not add a (:) after z{ievent} this will transform an 
            % [ empty sym ] into Empty sym: 0-by-1 which will lead to a
            % zero entry if we apply [this.event.z]
            this.event(ievent) = this.event(ievent).setHflag(hflags(:,ievent));
        end
        
    end
    
    if(~isfield(this.sym,'sigma_z'))
        this.sym.sigma_z = sym(ones(size([this.event.z])));
    end
    if(numel(this.sym.sigma_z) == 1)
        this.sym.sigma_z = this.sym.sigma_z*sym.ones(size([this.event.z]));
    end
    
    if(~isfield(this.sym,'Jz'))
        this.sym.Jz = sym(0);
        for iz = 1:length([this.event.z])
            this.sym.Jz = this.sym.Jz + sym(['log(2*pi*sdz_' num2str(iz) '^2) + ((z_' num2str(iz) '-mz_' num2str(iz) ')/sdz_' num2str(iz) ')^2']);
        end
    end
    
end
