# Supplementary material for: Scalable Parameter Estimation for Genome-Scale Biochemical Reaction Networks
Source: PLoS Comput Biol. 2017 Jan 23;13(1):e1005331. doi: 10.1371/journal.pcbi.1005331 (PMC5256869; doi:10.1371/journal.pcbi.1005331)
Supplement: S1 Code — This zip-file contains the MATLAB code for the simulation and application examples presented in the paper. We provide implementations of all models, parameter estimation to allow everybody to reproduce the results. (ZIP) [file pcbi.1005331.s002.zip › code/AMICI/@amimodel/makeSyms.m]

function makeSyms( this )
    % makeSyms extracts symbolic definition from the user provided model
    % and checks them for consistency

    
    % check whether sym is properly defined
    if(~isfield(this.sym,'xdot'))
        if(isfield(this.sym,'f'))
            try
                this.sym.xdot = sym(this.sym.f(:));
                this.sym = rmfield(this.sym,'f');
            catch
                error('Could not transform model.sym.f into a symbolic variable, please check the definition!')
            end
        else
            error('field xdot/f is missing in model definition')
        end
    else
        if(isfield(this.sym,'f'))
            if(~isequaln(this.sym.f,this.sym.xdot))
                error('Model this contains conflicting definitions sym.f and sym.xdot of DE right hand side');
            end
        else
            try
                this.sym.xdot = sym(this.sym.xdot(:));
            catch
                error('Could not transform model.sym.xdot into a symbolic variable, please check the definition!')
            end
        end
    end
    
    if(~isfield(this.sym,'x'))
        error('Model this is missing the definition of the state vector x (.sym.x)!')
    else
        try
            this.sym.x = sym(this.sym.x(:));
        catch
            error('Could not transform model.sym.x into a symbolic variable, please check the definition!')
        end
    end
    if(numel(this.sym.x)~=numel(this.sym.xdot))
        error('Size of model.sym.x and model.sym.xdot does not agree.')
    end
    
    if(~isfield(this.sym,'p'))
        error('Model this is missing the definition of the parameter vector p (.sym.p)!')
    else
        try
            this.sym.p = sym(this.sym.p(:));
        catch
            error('Could not transform model.sym.y into a symbolic variable, please check the definition!')
        end
    end
    if(~isfield(this.sym,'x0'))
        error('Model this is missing the definition of the vector of initial conditions x0 (.sym.x0)!')
    else
        try
            this.sym.x0 = sym(this.sym.x0(:));
        catch
            error('Could not transform model.sym.x0 into a symbolic variable, please check the definition!')
        end
    end
    if(numel(this.sym.x)~=numel(this.sym.x0))
        error('Size of model.sym.x and model.sym.x0 does not agree.')
    end
    
    if(~isfield(this.sym,'y'))
        error('Model this is missing the definition of the vector of observables y (.sym.y)!')
    else
        try
            this.sym.y = sym(this.sym.y(:));
        catch
            error('Could not transform model.sym.y into a symbolic variable, please check the definition!')
        end
    end
    
    % complete optional fields
    if(~isfield(this.sym,'u'))
        this.sym.u = sym(zeros(0,0));
    end
    if(~isfield(this.sym,'k'))
        this.sym.k = sym(zeros(0,0));
    else
        try
            this.sym.k = sym(this.sym.k(:));
        catch
            error('Could not transform model.sym.k into a symbolic variable, please check the definition!')
        end
            
    end
        
    if(isfield(this.sym,'root'))
        error('The definition of events via a root function is deprecated and no longer supported. Please update the model definition syntax!')
    end
    if(~isfield(this.sym,'sigma_y'))
        this.sym.sigma_y = sym(ones(size(this.sym.y)));
    end
    if(numel(this.sym.sigma_y) == 1)
        this.sym.sigma_y = this.sym.sigma_y*sym(ones(size(this.sym.y)));
    end
    if(numel(this.sym.sigma_y)~=numel(this.sym.y))
        error('Size of model.sym.y and model.sym.sigma_ygit does not agree.')
    end
    
    if(any(ismember(this.sym.k,this.sym.p)))
        error(['Invalid Model: ' char(this.sym.k(find(ismember(this.sym.k,this.sym.p),1))) ' is contained in both p and k!'])
    end
    
    if(~isfield(this.sym,'Jy'))
        this.sym.Jy = sym(zeros(numel(this.sym.y),1));
        for iy = 1:length(this.sym.y)
            this.sym.Jy(iy) = sym(['0.5*log(2*pi*sdy_' num2str(iy-1) '^2) + 0.5*((y_' num2str(iy-1) '-my_' num2str(iy-1) ')/sdy_' num2str(iy-1) ')^2']);
        end
    end
    
    symvars = symvar(this.sym.xdot);
    for ivar = 1:length(symvars)
        if(isequaln(symvars(ivar),sym('E')))
            error('The symbolic entities named ''E'' are currently not supported due to restrictions of the symbolic math toolbox!');
        end
    end
%     svaridx = not(ismember(symvars,[this.sym.p;this.sym.k;this.sym.x;sym('t')]));
%     if(any(svaridx))
%         error(['The symbolic variable ' char(symvars(find(svaridx,1))) ' is used in the differential equation right hand side but was not specified as parameter/state/constant!']);
%     end
end
