# Supplementary material for: Scalable Parameter Estimation for Genome-Scale Biochemical Reaction Networks
Source: PLoS Comput Biol. 2017 Jan 23;13(1):e1005331. doi: 10.1371/journal.pcbi.1005331 (PMC5256869; doi:10.1371/journal.pcbi.1005331)
Supplement: S1 Code — This zip-file contains the MATLAB code for the simulation and application examples presented in the paper. We provide implementations of all models, parameter estimation to allow everybody to reproduce the results. (ZIP) [file pcbi.1005331.s002.zip › code/AMICI/@amimodel/parseModel.m]

function parseModel(this)
    % parseModel parses the model definition and computes all necessary symbolic expressions.
    %
    
    % compile CalcMD5 if necessary
    try
        CalcMD5('TEST','char','hex');
    catch
        try
            addpath(fullfile(this.wrap_path,'auxiliary','CalcMD5'))
            CalcMD5('TEST','char','hex');
        catch
            disp('CalcMD5 has not been compiled yet. Compiling now!')
            tmpdir = pwd;
            cd(fullfile(this.wrap_path,'auxiliary','CalcMD5'))
            mex(fullfile(this.wrap_path,'auxiliary','CalcMD5','CalcMD5.c'))
            addpath(fullfile(this.wrap_path,'auxiliary','CalcMD5'))
            cd(tmpdir);
        end
    end

    % load old hashes
    HTable = this.loadOldHashes();
    
    nevent = length(this.event);
    this.nevent = nevent;
    
    % fix z2event if z was computed previously
    if(isfield(this.fun,'z'))
        this.fun = rmfield(this.fun,'z');
        this.getFun([],'z');
    end
    
    nx = length(this.sym.x);
    np = length(this.sym.p);
    nk = length(this.sym.k);
    ny = length(this.sym.y);
    nz = length([this.event.z]);
    if(this.nytrue == 0) % only set this if it still has the default value, if 0 is already the non default value it does not matter anyways
        nytrue = length(this.sym.sigma_y);
        this.nytrue = nytrue;
    end  
    if(this.nztrue == 0)
        nztrue = length(this.sym.sigma_z);
        this.nztrue = nztrue;
    end
    
    %check zero trigger events
    for ievent = 1:nevent
        if(isequaln(this.event(ievent).trigger,sym(0)))
            error('Trigger functions cannot be equal to zero. Please check your event definition!')
        end
    end
    
    this.nx = nx;
    this.ny = ny;
    this.nz = nz;
    this.np = np;
    this.nk = nk;
    
    % initial hashes
    this.HTable(1).y = CalcMD5(char(this.sym.y));
    this.HTable(1).x = CalcMD5(char(this.sym.x));
    this.HTable(1).p = CalcMD5(char(this.sym.p));
    this.HTable(1).k = CalcMD5(char(this.sym.k));
    this.HTable(1).x0 = CalcMD5(char(this.sym.x0));
    if(nevent>0)
        this.HTable(1).trigger = CalcMD5(char([this.event.trigger]));
        this.HTable(1).bolus = CalcMD5(char([this.event.bolus]));
        this.HTable(1).z = CalcMD5(char([this.event.z]));
    end
    if(strcmp(this.wtype,'iw'))
        this.HTable(1).xdot = CalcMD5(char(this.sym.xdot));
        this.HTable(1).dx0 = CalcMD5(char(this.sym.dx0));
        this.HTable(1).M = CalcMD5(char(this.sym.M));
    else
        this.HTable(1).xdot = CalcMD5(char(this.sym.xdot));
    end
    this.HTable(1).sigma_y = CalcMD5(char(this.sym.sigma_y));
    this.HTable(1).sigma_z = CalcMD5(char(this.sym.sigma_z));
    
    % compute functions
    
    % do not change the ordering, it is essential for correct dependencies
    funs = {'xdot','w','dwdx','dwdp','J','x0','Jv','JBand','JSparse','y','z','deltax','dydp','dxdotdp','root','Jy','dJydx','dJydp','sJy','Jz','dJzdx','dJzdp','sJz'};
    
    if(this.forward)
        funs = {funs{:},'sxdot','sx0','sy','sz','sz_tf','deltasx','stau'};
    end
    if(this.adjoint)
        funs = {funs{:},'xBdot','qBdot','JB','JvB','JBandB','JSparseB','dydx','dzdx','dzdp','deltaxB','deltaqB','sigma_y','sigma_z','dsigma_ydp','dsigma_zdp','sx0'};
    end
    
    if(strcmp(this.wtype,'iw'))
        funs = {funs{:},'dx0','sdx0','dfdx','M'};
    end
    
    funs = unique(funs);
    
    this.funs = funs;
    
    % compute symbolic expressions
    for ifun = 1:length(funs)
        this.getFun(HTable,funs{ifun});
    end
    
    if(isfield(this.fun,'J'))
        fprintf('sparse | ')
        M = double(logical(this.fun.J.sym~=sym(zeros(size(this.fun.J.sym)))));
        this.sparseidx = find(M);
        
        [ubw,lbw] = ami_bandwidth(M);
        
        this.ubw = ubw;
        this.lbw = lbw;
        this.nnz = length(find(M(:)));
        
        I = arrayfun(@(x) find(M(:,x))-1,1:nx,'UniformOutput',false);
        this.rowvals = [];
        for ix = 1:nx
            this.colptrs(ix) = length(this.rowvals);
            this.rowvals = [this.rowvals; I{ix}];
        end
        this.colptrs(ix+1) = length(this.rowvals);

        if(this.adjoint)
            if(isfield(this.fun,'JB'))
                fprintf('sparseB | ')
                MB = transpose(M);
                this.sparseidxB = find(MB);
                I = arrayfun(@(x) find(MB(:,x))-1,1:nx,'UniformOutput',false);
                this.rowvalsB = [];
                for ix = 1:nx
                    this.colptrsB(ix) = length(this.rowvalsB);
                    this.rowvalsB = [this.rowvalsB; I{ix}];
                end
                this.colptrsB(ix+1) = length(this.rowvalsB);
            end
        end
    end
    
    if(strcmp(this.wtype,'iw'))
        this.getFun([],'M');
        this.id = double(logical(sum(this.fun.M.sym,2)~=0));
    else
        this.id = zeros(nx,1);
    end

    % save hashtable
    HTable = this.HTable;
    nxtrue = this.nxtrue;
    nytrue = this.nytrue;
    nx = this.nx;
    ny = this.ny;
    np = this.np;
    nk = this.nk;
    nz = this.nz;
    nw = this.nw;
    ndwdx = this.ndwdx;
    ndwdp = this.ndwdp;
    nevent = this.nevent;
    z2event = this.z2event;
    nnonzeros = this.nnz;
    id = this.id;
    ubw = this.ubw;
    lbw = this.lbw;
    colptrs = this.colptrs;
    rowvals = this.rowvals;
    sparseidx = this.sparseidx;
    colptrsB = this.colptrsB;
    rowvalsB = this.rowvalsB;
    sparseidxB = this.sparseidxB;
    compver = this.compver;

    save(fullfile(this.wrap_path,'models',this.modelname,'hashes.mat'),'HTable','nxtrue','nytrue','nx','ny','np','nk','nevent','nz','z2event','nnonzeros','id','ubw','lbw','colptrs','rowvals','sparseidx','colptrsB','rowvalsB','sparseidxB','compver','ndwdx','ndwdp','nw');

    fprintf('\r')

end

function [ubw,lbw] = ami_bandwidth(M)
    % ami_bandwidth implements a bandwidth function for older versionsn of MATLAB
    %
    % Parameters:
    %  M: matrix for which the bandwidth is to be computed
    %
    % Return values:
    %  ubw: upper matrix bandwidth
    %  lbw: lower matrix bandwidth
    [i,j] = find(M);
    ubw = max(max(j-i),0);
    lbw = max(max(i-j),0);
end
