# Supplementary material for: Scalable Parameter Estimation for Genome-Scale Biochemical Reaction Networks
Source: PLoS Comput Biol. 2017 Jan 23;13(1):e1005331. doi: 10.1371/journal.pcbi.1005331 (PMC5256869; doi:10.1371/journal.pcbi.1005331)
Supplement: S1 Code — This zip-file contains the MATLAB code for the simulation and application examples presented in the paper. We provide implementations of all models, parameter estimation to allow everybody to reproduce the results. (ZIP) [file pcbi.1005331.s002.zip › code/AMICI/@amioption/amioption.m]

%
% @file amioption
% @brief definition of amioption class
%
classdef amioption < matlab.mixin.SetGet
    %AMIOPTION provides an option container to pass simulation parameters to the
    %simulation routine.
    
    properties
        % absolute integration tolerace
        atol = 1e-16;
        % relative integration tolerace
        rtol = 1e-8;
        % maximum number of integration steps
        maxsteps = 1e4;
        % index of parameters for which the sensitivities are computed
        sens_ind = double.empty();
        % index of states for which positivity should be enforced
        % (currently this has no effect)
        qpositivex = double.empty();
        % starting time of the simulation
        tstart = 0;
        % linear multistep method.
        lmm = 2;
        % iteration method for linear multistep.
        iter = 2;
        % linear solver
        linsol = 9;
        % stability detection flag
        stldet = true;
        % interpolation type
        interpType = 1;
        % linear multistep method (backwards)
        lmmB = 2;
        % iteration method for linear multistep (backwards).
        iterB = 2;
        % forward sensitivity mode
        ism = 1;
        % sensitivity method
        sensi_meth = 1;
        % sensitivity order
        sensi = 0;
        % number of reported events
        nmaxevent = 10;
        % reordering of states
        ordering = 1;
        % steady state sensitivity flag
        ss = 0;
        % custom initial sensitivity
        sx0 = double.empty();
    end
    
    properties (Hidden)
        % mapping of event ouputs to events
        z2event = double.empty();
        % flag for DAE variables
        id = double.empty();
    end
    
    methods
        function obj = amioption(varargin)
            %amioptions Construct a new amioptions object
            %
            %   OPTS = amioption() creates a set of options with each option set to its
            %   default value.
            %
            %   OPTS = amioption(PARAM, VAL, ...) creates a set of options with the named
            %   parameters altered with the specified values.
            %
            %   OPTS = amioption(OLDOPTS, PARAM, VAL, ...) creates a copy of OLDOPTS with
            %   the named parameters altered with the specified value
            %
            %   Note to see the parameters, check the
            %   documentation page for amioptions
            
            % adapted from SolverOptions
            
            if nargin > 0 
                
                % Deal with the case where the first input to the
                % constructor is a amioptions/struct object.
                if isa(varargin{1},'amioption')
                    if strcmp(class(varargin{1}),class(obj))
                        obj = varargin{1};
                    else
                        % Get the properties from options object passed
                        % into the constructor.
                        thisProps = properties(obj);
                        % Set the common properties. Note that we
                        % investigated first finding the properties that
                        % are common to both objects and just looping over
                        % those. We found that in most cases this was no
                        % quicker than just looping over the properties of
                        % the object passed in.
                        for i = 1:length(thisProps)
                            try %#ok
                                % Try to set one of the properties of the
                                % old object in the new one.
                                obj.(thisProps{i}) = varargin{1}.(thisProps{i});
                            end
                        end
                    end
                    firstInputObj = true;
                elseif isstruct(varargin{1})
                    fieldlist = fieldnames(varargin{1});
                    for ifield = 1:length(fieldlist)
                        obj.(fieldlist{ifield}) = varargin{1}.(fieldlist{ifield});
                    end
                    firstInputObj = true;
                elseif isempty(varargin{1})
                    firstInputObj = true;
                else
                    firstInputObj = false;
                end
                
                % Extract the options that the caller of the constructor
                % wants to set.
                if firstInputObj
                    pvPairs = varargin(2:end);
                else
                    pvPairs = varargin;
                end
                
                % Loop through each param-value pair and just try to set
                % the option. When the option has been fully specified with
                % the correct case, this is fast. The catch clause deals
                % with partial matches or errors.
                haveCreatedInputParser = false;
                for i = 1:2:length(pvPairs)
                    try
                        obj.(pvPairs{i}) = pvPairs{i+1};
                    catch ME %#ok
                        
                        % Create the input parser if we haven't already. We
                        % do it here to avoid creating it if possible, as
                        % it is slow to set up.
                        if ~haveCreatedInputParser
                            ip = inputParser;
                            % Structures are currently not supported as
                            % an input to optimoptions. Setting the
                            % StructExpand property of the input parser to
                            % false, forces the parser to treat the
                            % structure as a single input and not a set of
                            % param-value pairs.
                            ip.StructExpand =  false;
                            % Get list of option names
                            allOptionNames = properties(obj);
                            for j = 1:length(allOptionNames)
                                % Just specify an empty default as we already have the
                                % defaults in the options object.
                                ip.addParameter(allOptionNames{j}, []);
                            end
                            haveCreatedInputParser = true;
                        end
                        
                        % Get the p-v pair to parse.
                        thisPair = pvPairs(i:min(i+1, length(pvPairs)));
                        ip.parse(thisPair{:});
                        
                        % Determine the option that was specified in p-v pairs.
                        % These options will now be matched even if only partially
                        % specified (by 13a). Now set the specified value in the
                        % options object.
                        optionSet = setdiff(allOptionNames, ip.UsingDefaults);
                        obj.(optionSet{1}) = ip.Results.(optionSet{1});
                    end
                end
            end
            
            
        end
        
        function set.sensi_meth(this,value)
            if(ischar(value))
                switch(value)
                    case 'forward'
                        this.sensi_meth = 1;
                    case 'adjoint' 
                        this.sensi_meth = 2;
                    case 'ss'
                        this.sensi_meth = 3;
                    otherwise
                        error('Unknown sensitivity method. Must be either ''forward'',''adjoint'' or ''ss''!');
                end
            else
                assert(isnumeric(value),'The option sensi_meth must have a numeric value!')
                assert(floor(value)==value,'The option sensi_meth must be an integer!')
                assert(value<=4,'Only 1, 2, 3 are valid options for sensi_meth!')
                assert(value>=0,'Only 1, 2, 3 are valid options for sensi_meth!')
                this.sensi_meth = value;
            end
        end
        
        function set.sensi(this,value)
            assert(isnumeric(value),'The option sensi must have a numeric value!')
            assert(floor(value)==value,'The option sensi must be an integer!')
            assert(value<=4,'Only 0, 1, 2 are valid options for sensi!')
            this.sensi = value;
        end
    end
    
end
