# Supplementary material for: Scalable Parameter Estimation for Genome-Scale Biochemical Reaction Networks
Source: PLoS Comput Biol. 2017 Jan 23;13(1):e1005331. doi: 10.1371/journal.pcbi.1005331 (PMC5256869; doi:10.1371/journal.pcbi.1005331)
Supplement: S1 Code — This zip-file contains the MATLAB code for the simulation and application examples presented in the paper. We provide implementations of all models, parameter estimation to allow everybody to reproduce the results. (ZIP) [file pcbi.1005331.s002.zip › code/AMICI/@optsym/optsym.m]

%
% @file amidata
% @brief definition of optsym class
%
classdef optsym<sym
    %OPTSYM is an auxiliary class to gain access to the private symbolic
    %property 's' which is necessary to be able to call symobj::optimize 
    %on it

    properties
    end
    
    methods
        function obj=optsym(symbol)
            %optsym converts the symbolic object into a optsym object
            obj=obj@sym(symbol);
            %
            % Parameters:
            %  symbol: symbolic object @type sym
            %
            % Return values:
        end
        function out=getoptimized(obj)    
            %optsym calls symobj::optimize on the optsym object
            %
            % Parameters:
            %
            % Return values:
            %  optimized symbolic object @type sym
            out = mupadmex('symobj::optimize',obj.s);
        end
    end
    
end
