# Supplementary material for: Scalable Parameter Estimation for Genome-Scale Biochemical Reaction Networks
Source: PLoS Comput Biol. 2017 Jan 23;13(1):e1005331. doi: 10.1371/journal.pcbi.1005331 (PMC5256869; doi:10.1371/journal.pcbi.1005331)
Supplement: S1 Code — This zip-file contains the MATLAB code for the simulation and application examples presented in the paper. We provide implementations of all models, parameter estimation to allow everybody to reproduce the results. (ZIP) [file pcbi.1005331.s002.zip › code/AMICI/@SBMLode/importSBML.m]

function importSBML(this,modelname)
    % importSBML parses information from the SBML definition and populates
    % the SBMLode object from this information.
    %
    % Parameters:
    %  modelname: target name of the model
    %
    % Return values:
    %
    
    try
        model = TranslateSBML([modelname '.sbml']);
    catch
        model = TranslateSBML([modelname '.xml']);
    end
    
    %% COMPARTMENTS
    
    fprintf('loading compartments ...\n')
    
    % initialise
    compartments_sym = sym({model.compartment.id});
    this.compartment = compartments_sym;
    
    % set initial assignments
    if(isfield(model,'initialAssignment'))
    initAssignemnts_sym = sym({model.initialAssignment.symbol});
    initAssignemnts_math = sym({model.initialAssignment.math});
    else
        initAssignemnts_sym = sym([]);
        initAssignemnts_math = sym([]);
    end
    setInitialAssignment(this,model,'compartment',initAssignemnts_sym,initAssignemnts_math)
    
    % extract compartment sizes, default to 1
    this.compartment = subs(this.compartment,compartments_sym([model.compartment.isSetSize]),sym([model.compartment.size]));
    
    % set remaining ones to default value 1
    this.compartment = subs(this.compartment,compartments_sym,sym(ones(size(compartments_sym))));
    
    rulevars = sym({model.rule.variable});
    rulemath = sym({model.rule.formula});
    repeat_idx = ismember(rulevars,symvar(rulemath));
    while(any(repeat_idx))
        rulemath= subs(rulemath,rulevars,rulemath);
        repeat_idx = ismember(rulevars,symvar(rulemath));
    end
    
    applyRule(this,model,'compartment',rulevars,rulemath)
    
    %% SPECIES
    
    fprintf('loading species ...\n')
    
    % extract species
    species_sym = sym({model.species.id});
    species_sym = species_sym(:);
    this.state = species_sym;
    
    nx = length(this.state);
    
    % extract corresponding volumes
    compartments = sym({model.species.compartment});
    this.volume = subs(compartments(:),sym({model.compartment.id}),this.compartment);
    
    initConcentration = [model.species.initialConcentration];
    initConcentration = initConcentration(:);
    initAmount = [model.species.initialAmount];
    initAmount = initAmount(:);
    this.initState = species_sym;
    
    % set initial assignments
    setInitialAssignment(this,model,'initState',initAssignemnts_sym,initAssignemnts_math)
    

    % remove conditions species (boundary condition + no initialisation)
    cond_idx = and(logical([model.species.boundaryCondition]),transpose(logical(this.state==this.initState)));
    bound_idx = and(logical([model.species.boundaryCondition]),transpose(logical(this.state~=this.initState)));
    condition_sym = this.state(cond_idx);
    conditions = this.state(cond_idx);
    boundary_sym = this.state(bound_idx);
    boundaries = this.initState(bound_idx);

    nk = length(conditions);
    
    applyRule(this,model,'condition',rulevars,rulemath)
    
        % set initial concentrations
    concentration_idx = logical([model.species.isSetInitialConcentration]);
    this.initState = subs(this.initState,species_sym(concentration_idx),sym(initConcentration(concentration_idx)));
    
    % set initial amounts
    amount_idx = logical([model.species.isSetInitialAmount]);
    this.initState = subs(this.initState,species_sym(amount_idx),sym(initAmount(amount_idx))./this.volume(amount_idx));
    
    % apply rules
    applyRule(this,model,'initState',rulevars,rulemath)
    
    this.knom = double(this.initState(cond_idx));
    
    % remove constant species
    const_idx = logical([model.species.constant]) & not(cond_idx);
    constant_sym = this.state(const_idx);
    constants = this.initState(const_idx);
  
    %% PARAMETERS
    
    fprintf('loading parameters ...\n')
    
    % extract this.param
    parameter_sym = sym({model.parameter.id});
    parameter_val = transpose([model.parameter.value]);
    parameter_sym = parameter_sym(:);
    this.param = parameter_sym;
    
    % set initial assignments
    setInitialAssignment(this,model,'parameter',initAssignemnts_sym,initAssignemnts_math)
    applyRule(this,model,'param',rulevars,rulemath)
    
    np = length(this.param);
    
    %% RULES
    
    fprintf('applying rules ...\n')
    
    rule_types = {model.rule.typecode};
    if(any(strcmp(rule_types,'SBML_ALGEBRAIC_RULE')))
        %DAE part TBD
        error('DAEs currently not supported!');
    end
    
    if(any(strcmp(rule_types,'SBML_RATE_RULE')))
        %custom reate laws TBD
        error('custom rate laws currently not supported!');
    end
    
    %% REACTIONS
    
    fprintf('parsing reactions ...\n')
    
    nr = length(model.reaction);
    
    this.flux = sym(cellfun(@(x) x.math,{model.reaction.kineticLaw},'UniformOutput',false));
    this.flux = this.flux(:);
    % add local parameters to global parameters, make them global by
    % extending them by the reaction id
    tmp = cellfun(@(x,y) sym(cellfun(@(x) [x '_' y],{x.parameter.id},'UniformOutput',false)),{model.reaction.kineticLaw},{model.reaction.id},'UniformOutput',false);
    plocal = transpose([tmp{:}]);
    tmp = cellfun(@(x) cellfun(@double,{x.parameter.value}),{model.reaction.kineticLaw},'UniformOutput',false);
    pvallocal = transpose([tmp{:}]);
    
    % replace local parameters by globalized ones
    tmp = cellfun(@(x,y,z) subs(x,sym({y.parameter.id}),sym(cellfun(@(x) [x '_' z],{y.parameter.id},'UniformOutput',false))),transpose(num2cell(this.flux)),{model.reaction.kineticLaw},{model.reaction.id},'UniformOutput',false);
    this.flux = [tmp{:}];
    this.flux = this.flux(:);
    
    parameter_sym = [parameter_sym;plocal];
    parameter_val = [parameter_val;pvallocal];
   
    % convert to macroscopic rates
    
    species_idx = transpose(sym(1:nx));
    reactants = cellfun(@(x) {x.species},{model.reaction.reactant},'UniformOutput',false);
    % species index of the reactant
    reactant_sidx = double(subs(cat(2,reactants{:}),species_sym,species_idx));
    % reaction index
    tmp = cumsum(cell2mat(cellfun(@(x) [ones(1,1),zeros(1,max(length(x)-1,0))],reactants,'UniformOutput',false)));
    wreact = cell2mat(cellfun(@(x) [ones(1,length(x)),zeros(1,isempty(x))],reactants,'UniformOutput',false));
    reactant_ridx = tmp(logical(wreact));
    products = cellfun(@(x) {x.species},{model.reaction.product},'UniformOutput',false);
    % species index of the product
    product_sidx = double(subs(cat(2,products{:}),species_sym,species_idx));
    % reaction index
    tmp = cumsum(cell2mat(cellfun(@(x) [ones(1,1),zeros(1,max(length(x)-1,0))],products,'UniformOutput',false)));
    wprod = cell2mat(cellfun(@(x) [ones(1,length(x)),zeros(1,isempty(x))],products,'UniformOutput',false));
    product_ridx = tmp(logical(wprod));
    reactant_stochiometry = cellfun(@(x) {x.stoichiometry},{model.reaction.reactant},'UniformOutput',false);
    product_stochiometry = cellfun(@(x) {x.stoichiometry},{model.reaction.product},'UniformOutput',false);
    eS = sym(zeros(nx,nr));
    pS = sym(zeros(nx,nr));
    tmp = cat(2,reactant_stochiometry{:});
    eS(sub2ind(size(eS),reactant_sidx,reactant_ridx)) = [tmp{:}];
    tmp = cat(2,product_stochiometry{:});
    pS(sub2ind(size(eS),product_sidx,product_ridx)) = [tmp{:}];
    
    this.stochiometry = - eS + pS;
    
    this.xdot = this.stochiometry*this.flux;
    
    %% CONVERSION FACTORS/VOLUMES
    
    fprintf('converting to concentrations ...\n')
    
    %extract model conversion factor
    if(isfield(model,'conversionFactor'))
        conversionfactor = model.conversionFactor*ones(nx,1);
    else
        conversionfactor = ones(nx,1);
    end
    
    if(isfield(model.species,'conversionFactor'))
        conversionfactor(~isnan(model.spevies.conversionFactor)) = model.species.conversionFactor(~isnan(model.species.conversionFactor));
    end
    
    this.xdot = conversionfactor.*subs(this.xdot,this.state,this.state.*this.volume)./this.volume;
    
    %% EVENTS
    
    fprintf('loading events ...\n')
    try
        this.trigger = sym({model.event.trigger});
    catch
        this.trigger = sym({model.event.trigger.math});
    end
    this.trigger = this.trigger(:);
    this.trigger = subs(this.trigger,sym('ge'),sym('am_ge'));
    this.trigger = subs(this.trigger,sym('gt'),sym('am_gt'));
    this.trigger = subs(this.trigger,sym('le'),sym('am_le'));
    this.trigger = subs(this.trigger,sym('lt'),sym('am_lt'));
    
    this.bolus = repmat(-this.state,[1,length(this.trigger)]);
    
    tmp = cellfun(@(x) {x.variable},{model.event.eventAssignment},'UniformOutput',false);
    assignments = sym(cat(2,tmp{:}));
    assignments_tidx = cumsum(cell2mat(cellfun(@(x) [ones(1,min(length(x),1)),zeros(1,max(length(x)-1,0))],tmp,'UniformOutput',false)));
    
    tmp = cellfun(@(x) {x.math},{model.event.eventAssignment},'UniformOutput',false);
    assignments_math = sym(cat(2,tmp{:}));
    
    state_assign_idx = ismember(assignments,species_sym(not(any([cond_idx;const_idx;bound_idx]))));
    param_assign_idx = ismember(assignments,parameter_sym);
    cond_assign_idx = ismember(assignments,condition_sym);
    bound_assign_idx = ismember(assignments,boundary_sym);
    
    if(np>0)
    parameter_idx = transpose(sym(1:np));
    assignments_param = assignments(param_assign_idx);
    assignments_param_pidx = double(subs(assignments_param,parameter_sym(1:np),parameter_idx));
    assignments_param_tidx = assignments_tidx(param_assign_idx);
    
    this.param(assignments_param_pidx) = this.param(assignments_param_pidx).*heaviside(this.trigger(assignments_param_tidx));
    end
    
    if(nk>0)
    condition_idx = transpose(sym(1:nk));
    assignments_cond = assignments(cond_assign_idx);
    assignments_cond_kidx = double(subs(assignments_cond,condition_sym,condition_idx));
    assignments_cond_tidx = assignments_tidx(cond_assign_idx);
    
    conditions(assignments_cond_kidx) = conditions(assignments_cond_kidx).*heaviside(this.trigger(assignments_cond_tidx));
    end
    
    if(length(boundaries)>0)
    boundary_idx = transpose(sym(1:length(boundaries)));
    assignments_bound = assignments(bound_assign_idx);
    assignments_bound_bidx = double(subs(assignments_bound,boundary_sym,boundary_idx));
    assignments_bound_tidx = assignments_tidx(bound_assign_idx);
    
    boundaries(assignments_bound_bidx) = conditions(assignments_bound_bidx).*heaviside(this.trigger(assignments_bound_tidx));
    end
    
    assignments_state = assignments(state_assign_idx);
    assignments_state_sidx = double(subs(assignments_state,species_sym,species_idx));
    assignments_state_tidx = assignments_tidx(state_assign_idx);
    
    addToBolus = sym(zeros(size(this.bolus)));
    addToBolus(sub2ind(size(addToBolus),assignments_state_sidx,assignments_state_tidx)) = assignments_math(state_assign_idx);
    
    nobolus_idx = not(any(addToBolus~=0));
    this.bolus(:,nobolus_idx) = [];
    this.trigger(nobolus_idx) = [];
    addToBolus(:,nobolus_idx) = [];
    this.bolus = this.bolus + addToBolus;
    
    %% FUNCTIONS
    
    fprintf('loading functions ...\n')
    
    tmp = cellfun(@(x) x(8:end-1),{model.functionDefinition.math},'UniformOutput',false);
    lambdas = cellfun(@(x)argScan(x),tmp);
    
    if(~isempty(lambdas))
        this.funmath = cellfun(@(x) x{end},lambdas,'UniformOutput',false);
        % temp replacement for any user defined function
        tmpfun = cellfun(@(x) ['fun_' num2str(x)],num2cell(1:length(model.functionDefinition)),'UniformOutput',false);
        this.funmath = strrep(this.funmath,{model.functionDefinition.id},tmpfun);
        % replace helper functions
        this.funmath = strrep(this.funmath,'ge(','am_ge(');
        this.funmath = strrep(this.funmath,'gt(','am_gt(');
        this.funmath = strrep(this.funmath,'le(','am_le(');
        this.funmath = strrep(this.funmath,'lt(','am_lt(');
        this.funmath = strrep(this.funmath,'piecewise(','am_piecewise(');
        this.funmath = strrep(this.funmath,'max(','am_max(');
        this.funmath = strrep(this.funmath,'min(','am_min(');
        
        this.funmath = strrep(this.funmath,tmpfun,{model.functionDefinition.id});
        this.funarg = cellfun(@(x,y) [y '(' strjoin(transpose(x(1:end-1)),',') ')'],lambdas,{model.functionDefinition.id},'UniformOutput',false);
    end
    
    %% CLEAN-UP
    
    fprintf('cleaning up ...\n')
    
    % remove constant/condition states
    this.state(any([cond_idx;const_idx;bound_idx])) = [];
    this.volume(any([cond_idx;const_idx;bound_idx])) = [];
    this.initState(any([cond_idx;const_idx;bound_idx])) = [];
    this.xdot(any([cond_idx;const_idx;bound_idx])) = [];
    this.bolus(any([cond_idx;const_idx;bound_idx]),:) = [];
    
    state_vars = [symvar(this.xdot),symvar(this.initState)];
    event_vars = [symvar(addToBolus),symvar(this.trigger)];
    
    % substitute with actual expressions
    makeSubs(this,parameter_sym(1:np),this.param);
    makeSubs(this,condition_sym,conditions);
    makeSubs(this,constant_sym,constants);
    makeSubs(this,boundary_sym,boundaries);
    makeSubs(this,compartments_sym,this.compartment);
    
    isUsedParam = or(ismember(parameter_sym,event_vars),ismember(parameter_sym,state_vars));
    isPartOfRule = and(ismember(parameter_sym,symvar(sym({model.rule.formula}))),ismember(parameter_sym,symvar(sym({model.rule.variable}))));
    isRuleVar = ismember(parameter_sym,sym({model.rule.variable}));
    hasAssignment = ismember(parameter_sym,initAssignemnts_sym);
    this.parameter = parameter_sym(and(not(isRuleVar),not(isPartOfRule)));
    this.pnom = parameter_val(and(not(isRuleVar),not(isPartOfRule)));
    
    this.condition = condition_sym;
    obs_idx = all([isRuleVar,not(isPartOfRule),not(isUsedParam),not(hasAssignment)],2);
    this.observable = this.param(obs_idx);
    this.observable_name = parameter_sym(obs_idx);
    
    equal_idx = logical(this.observable==this.observable_name); % this is the unused stuff
    this.observable(equal_idx) = [];
    this.observable_name(equal_idx) = [];
    
    this.observable = subs(this.observable,parameter_sym(1:np),this.param);
    this.observable = subs(this.observable,condition_sym,conditions);
    this.observable = subs(this.observable,constant_sym,constants);
    this.observable = subs(this.observable,boundary_sym,boundaries);
    this.observable = subs(this.observable,compartments_sym,this.compartment);
    this.time_symbol = model.time_symbol;
    
    prohibited = sym({'null','beta'});
    alt_prohib = sym({'null_sym','beta_sym'});
    this.parameter = subs(this.parameter,prohibited,alt_prohib);
    this.state = subs(this.state,prohibited,alt_prohib);
    this.condition = subs(this.condition,prohibited,alt_prohib);
end

function setInitialAssignment(this,~,field,initAssignemnts_sym,initAssignemnts_math)
    this.(field) = subs(this.(field),initAssignemnts_sym,initAssignemnts_math);
end


function applyRule(this,~,field,rulevars,rulemath)
    this.(field) = subs(this.(field),rulevars,rulemath);
end

function args = argScan(str)
    brl = computeBracketLevel(str);
    
    l1_idx = find(brl==0); % store indexes
    
    % find commas but only in lowest bracket level
    c_idx = strfind(str(brl==0),',');
    str(l1_idx(c_idx)) = '@'; % replace by something that should never occur in equations
    args = textscan(str,'%s','Whitespace','@');
end

function makeSubs(this,old,new)
    this.xdot = subs(this.xdot,old,new);
    this.trigger = subs(this.trigger,old,new);
    this.bolus = subs(this.bolus,old,new);
    this.initState = subs(this.initState,old,new);
end
