# Supplementary material for: Scalable Parameter Estimation for Genome-Scale Biochemical Reaction Networks
Source: PLoS Comput Biol. 2017 Jan 23;13(1):e1005331. doi: 10.1371/journal.pcbi.1005331 (PMC5256869; doi:10.1371/journal.pcbi.1005331)
Supplement: S1 Code — This zip-file contains the MATLAB code for the simulation and application examples presented in the paper. We provide implementations of all models, parameter estimation to allow everybody to reproduce the results. (ZIP) [file pcbi.1005331.s002.zip › code/AMICI/@SBMLode/SBMLode.m]

classdef SBMLode < handle
    %SBMLMODEL provides an intermediate container between the SBML
    %definition and an amimodel object
    
    properties
        % states
        state = sym.empty();
        % observables
        observable = sym.empty();
        % names of observables
        observable_name = sym.empty();
        % parameter names
        param = sym.empty();
        % parameter expressions 
        parameter = sym.empty();
        % constants
        constant = sym.empty();
        % reactions
        reaction = sym.empty();
        % compartments
        compartment = sym.empty();
        % compartment volumes
        volume = sym.empty();
        % initial condition of states
        initState = sym.empty();
        % condition
        condition = sym.empty();
        % reaction fluxes
        flux = sym.empty();
        % reaction stochiometry
        stochiometry = sym.empty();
        % right hand side of reconstructed differential equation
        xdot = sym.empty();
        % event triggers
        trigger = sym.empty();
        % event boli
        bolus = sym.empty();
        % mathematical experessions for function
        funmath = cell.empty();
        % function call
        funarg = cell.empty();
        % symbol of time
        time_symbol = char.empty();
        % nominal parameters
        pnom = double.empty();
        % nominal conditions
        knom = double.empty();
    end
    
    methods
        function model = SBMLode(filename)
            % SBMLode extracts information from an SBML definition and
            % stores it in a symbolic format
            %
            % Parameters:
            %  filename: target name of the model (excluding the suffix
            %  .xml/.sbml)
            %
            % Return values:
            %
            model.importSBML(filename);
        end
        
        importSBML(this,filename)
        
        writeAMICI(this,modelname)
    end
    
end
