# Supplementary material for: Scalable Parameter Estimation for Genome-Scale Biochemical Reaction Networks
Source: PLoS Comput Biol. 2017 Jan 23;13(1):e1005331. doi: 10.1371/journal.pcbi.1005331 (PMC5256869; doi:10.1371/journal.pcbi.1005331)
Supplement: S1 Code — This zip-file contains the MATLAB code for the simulation and application examples presented in the paper. We provide implementations of all models, parameter estimation to allow everybody to reproduce the results. (ZIP) [file pcbi.1005331.s002.zip › code/AMICI/@SBMLode/writeAMICI.m]

function writeAMICI(this,modelname)
    % writeAMICI writes the symbolic information from an SBMLode object
    % into an AMICI model definition file
    %
    % Parameters:
    %  modelname: target name of the model (_syms.m will be appended to the name )
    %
    % Return values:
    fprintf('writing file ...\n')
    fid = fopen([modelname '_syms.m'],'w');
    
    fprintf(fid,['function model = ' modelname '_syms()\n']);
    fprintf(fid,'\n');
    if(strcmp(this.time_symbol,''))
        fprintf(fid,'t = sym(''t'');\n');
    else
        fprintf(fid,[this.time_symbol ' = sym(''t'');\n']);
    end
    fprintf(fid,'\n');
    writeDefinition('STATES','x','state',this,fid)
    writeDefinition('PARAMETERS','p','parameter',this,fid)
    writeDefinition('CONDITIONS','k','condition',this,fid)
    writeDerived('DYNAMICS','xdot','xdot',this,fid)
    writeDerived('INITIALIZATION','x0','initState',this,fid)
    writeDerived('OBSERVABLES','y','observable',this,fid)
    fprintf(fid,'\n');
    fprintf(fid,'\n');
    fprintf(fid,['% EVENTS\n']);
    for ievent = 1:length(this.trigger)
        fprintf(fid,['model.sym.event(' num2str(ievent) ') = amivent(' ...
            char(this.trigger(ievent)) ', ...\n' ...
            '[' strjoin(cellfun(@char,{this.bolus(:,ievent)},'UniformOutput',false),',') '], ...\n' ...
            '[]);\n']);
    end
    fprintf(fid,'\n');
    fprintf(fid,'end\n');
    fprintf(fid,'\n');
    fprintf(fid,'function r = pow(x,y)\n');
    fprintf(fid,'\n');
    fprintf(fid,'    r = x^y;\n');
    fprintf(fid,'\n');
    fprintf(fid,'end\n');
    fprintf(fid,'\n');
    fprintf(fid,'function r = power(x,y)\n');
    fprintf(fid,'\n');
    fprintf(fid,'    r = x^y;\n');
    fprintf(fid,'\n');
    fprintf(fid,'end\n');
    fprintf(fid,'\n');
    
    for ifun = 1:length(this.funmath)
        fprintf(fid,['function r = ' this.funarg{ifun} '\n']);
        fprintf(fid,'\n');
        fprintf(fid,['    r = ' this.funmath{ifun} ';\n']);
        fprintf(fid,'\n');
        fprintf(fid,'end\n');
        fprintf(fid,'\n');
    end
    fclose(fid);
end

function writeDefinition(header,identifier,field,this,fid)
    fprintf(fid,'\n');
    fprintf(fid,'\n');
    fprintf(fid,['%%%%\n%% ' header '\n']);
    fprintf(fid,['syms ' strjoin(cellfun(@char,num2cell(this.(field)),'UniformOutput',false)) '\n']);
    fprintf(fid,['model.sym.' identifier ' = [' strjoin(cellfun(@char,num2cell(this.(field)),'UniformOutput',false),',') '];\n']);
end

function writeDerived(header,identifier,field,this,fid)
    fprintf(fid,'\n');
    fprintf(fid,'\n');
    fprintf(fid,['%%%%\n%% ' header '\n']);
    fprintf(fid,'\n');
    if(strcmp(header,'OBSERVABLES'))
        fprintf(fid,['%% ' strjoin(cellfun(@char,num2cell(this.observable_name),'UniformOutput',false),'\n%% ')  '\n']);
    end
    fprintf(fid,['model.sym.' identifier ' = [' strjoin(cellfun(@char,num2cell(this.(field)),'UniformOutput',false),', ...\n') '];']);
end
