# Supplementary material for: Scalable Parameter Estimation for Genome-Scale Biochemical Reaction Networks
Source: PLoS Comput Biol. 2017 Jan 23;13(1):e1005331. doi: 10.1371/journal.pcbi.1005331 (PMC5256869; doi:10.1371/journal.pcbi.1005331)
Supplement: S1 Code — This zip-file contains the MATLAB code for the simulation and application examples presented in the paper. We provide implementations of all models, parameter estimation to allow everybody to reproduce the results. (ZIP) [file pcbi.1005331.s002.zip › code/AMICI/amiwrap.c]

/**
 * @file   amiwrap.c
 * @brief  core routines for mex interface
 *
 * This file defines the fuction mexFunction which is executed upon calling the mex file from matlab
 */

#include <stdio.h>
#include <stdlib.h>
#include <string.h>
#define _USE_MATH_DEFINES /* MS definition of PI and other constants */
#include <math.h>
#ifndef M_PI /* define PI if we still have no definition */
#define M_PI 3.14159265358979323846
#endif
#include <mex.h>
#include "wrapfunctions.h" /* user functions */
#include <include/amici.h> /* amici functions */

/*!
 * mexFunction is the main function of the mex simulation file this function carries out all numerical integration and writes results into the sol struct.
 *
 * @param[in] nlhs number of output arguments of the matlab call @type int
 * @param[out] plhs pointer to the array of output arguments @type mxArray
 * @param[in] nrhs number of input arguments of the matlab call @type int
 * @param[in] prhs pointer to the array of input arguments @type mxArray
 * @return void
 */
void mexFunction(int nlhs, mxArray *plhs[], int nrhs, const mxArray *prhs[]) {
    
    int ip, ix,  it; /* integers for indexing in loops */
    int ncheck; /* the number of (internal) checkpoints stored so far */
    
    void *ami_mem; /* pointer to cvodes memory block */
    UserData udata; /* user data */
    ReturnData rdata; /* return data */
    ExpData edata; /* experimental data */
    TempData tdata; /* temporary data */
    int status; /* general status flag */
    double *pstatus; /* return status flag */
    
    realtype tlastroot; /* storage for last found root */
    int iroot;
    double tnext;
    
    booleantype silent;
    booleantype setupBdone = false;
    
    pstatus = mxMalloc(sizeof(double));
    
    udata = setupUserData(prhs);
    if (udata == NULL) goto freturn;
    
    /* options */
    if (!prhs[3]) {
        mexErrMsgIdAndTxt("AMICI:mex:options","No options provided!");
    }
    
    tdata = (TempData) mxMalloc(sizeof *tdata);
    if (tdata == NULL) goto freturn;
    
    ami_mem = setupAMI(&status, udata, tdata);
    if (ami_mem == NULL) goto freturn;
    
    rdata = setupReturnData(plhs, udata, pstatus);
    if (rdata == NULL) goto freturn;
    
    edata = setupExpData(prhs, udata);
    if (edata == NULL) goto freturn;
    
    /*******************/
    /* FORWARD PROBLEM */
    /*******************/
    
    ncheck = 0; /* the number of (internal) checkpoints stored so far */
    
    iroot = 0;
    
    tlastroot = 0;
    /* loop over timepoints */
    for (it=0; it < nt; it++) {
        if(sensi_meth == AMI_FSA && sensi >= 1) {
            status = AMISetStopTime(ami_mem, ts[it]);
        }
        if (status == 0) {
            /* only integrate if no errors occured */
            if(ts[it] > tstart) {
                while (t<ts[it]) {
                    if(sensi_meth == AMI_ASA && sensi >= 1) {
                        status = AMISolveF(ami_mem, RCONST(ts[it]), x, dx, &t, AMI_NORMAL, &ncheck);
                    } else {
                        status = AMISolve(ami_mem, RCONST(ts[it]), x, dx, &t, AMI_NORMAL);
                    }
                    x_tmp = NV_DATA_S(x);
                    if (status == -22) {
                        /* clustering of roots => turn off rootfinding */
                        AMIRootInit(ami_mem, 0, NULL);
                        status = 0;
                    }
                    /* integration error occured */
                    if (status<0) {
                        goto freturn;
                    }
                    
                    if (status==AMI_ROOT_RETURN) {
                        handleEvent(&status, iroot, &tlastroot, ami_mem, udata, rdata, edata, tdata);
                        if (status != AMI_SUCCESS) goto freturn;
                        
                        if (iroot<nmaxevent*ne) {
                            discs[iroot] = t;
                            iroot++;
                        } else {
                            mexWarnMsgIdAndTxt("AMICI:mex:TOO_MUCH_EVENT","Event was recorded but not reported as the number of occured events exceeded (nmaxevents)*(number of events in model definition)!");
                            status = AMIReInit(ami_mem, t, x, dx); /* reinitialise so that we can continue in peace */
                        }
                    }
                }
            }
            
            handleDataPoint(&status, it, ami_mem, udata, rdata, edata, tdata);
            if (status != AMI_SUCCESS) goto freturn;

            
        } else {
            for(ix=0; ix < nx; ix++) xdata[ix*nt+it] = mxGetNaN();
        }
    }

    /* fill events */
    if (ne>0) {
        fillEventOutput(&status, ami_mem, udata, rdata, edata, tdata);
    }
    
    /********************/
    /* BACKWARD PROBLEM */
    /********************/
    
    if (sensi >= 1) {
        if(sensi_meth == AMI_ASA) {
            if(status == 0) {
                setupAMIB(&status, ami_mem, udata, tdata);
                setupBdone = true;
                
                it = nt-2;
                iroot--;
                while (it>=0 || iroot>=0) {
                    
                    /* check if next timepoint is a discontinuity or a data-point */
                    tnext = getTnext(discs, iroot, ts, it, udata);
                    
                    if (tnext<t) {
                        status = AMISolveB(ami_mem, tnext, AMI_NORMAL);
                        if (status != AMI_SUCCESS) goto freturn;
                        
                        /* get states only if we actually integrated */
                        status = AMIGetB(ami_mem, which, &t, xB, dxB);
                        if (status != AMI_SUCCESS) goto freturn;
                        status = AMIGetQuadB(ami_mem, which, &t, xQB);
                        if (status != AMI_SUCCESS) goto freturn;
                    }
                    
                    /* handle discontinuity */
                    
                    if(ne>0){
                        if(nmaxevent>0){
                            if (tnext == discs[iroot]) {
                                handleEventB(&status, iroot, ami_mem, udata, tdata);
                                iroot--;
                            }
                        }
                    }
                    
                    /* handle data-point */
                    
                    if (tnext == ts[it]) {
                        handleDataPointB(&status, it, ami_mem, udata, rdata, tdata);
                        it--;
                    }
                    
                    /* reinit states */
                    status = AMIReInitB(ami_mem, which, t, xB, dxB);
                    if (status != AMI_SUCCESS) goto freturn;
                    status = AMIQuadReInitB(ami_mem, which, xQB);
                    if (status != AMI_SUCCESS) goto freturn;
                    
                    status = AMICalcICB(ami_mem, which, t, xB, dxB);
                    if (status != AMI_SUCCESS) goto freturn;
                }
                
                /* we still need to integrate from first datapoint to tstart */
                if (t>tstart) {
                    if(status == 0) {
                        if (nx>0) {
                            /* solve for backward problems */
                            status = AMISolveB(ami_mem, tstart, AMI_NORMAL);
                            if (status != AMI_SUCCESS) goto freturn;
                            
                            status = AMIGetQuadB(ami_mem, which, &t, xQB);
                            if (status != AMI_SUCCESS) goto freturn;
                            status = AMIGetB(ami_mem, which, &t, xB, dxB);
                            if (status != AMI_SUCCESS) goto freturn;
                        }
                    }
                }
                
                /* evaluate initial values */
                NVsx = N_VCloneVectorArray_Serial(np,x);
                if (NVsx == NULL) goto freturn;
                
                status = fx0(x,udata);
                if (status != AMI_SUCCESS) goto freturn;
                status = fdx0(x,dx,udata);
                if (status != AMI_SUCCESS) goto freturn;
                status = fsx0(NVsx, x, dx, udata);
                if (status != AMI_SUCCESS) goto freturn;
                
                if(status == 0) {
                    
                    xB_tmp = NV_DATA_S(xB);
                    
                    for (ip=0; ip<np; ip++) {
                        llhS0[ip] = 0.0;
                        sx_tmp = NV_DATA_S(NVsx[ip]);
                        for (ix = 0; ix < nx; ix++) {
                            llhS0[ip] = llhS0[ip] + xB_tmp[ix] * sx_tmp[ix];
                        }
                    }
                    
                    xQB_tmp = NV_DATA_S(xQB);
                    
                    for(ip=0; ip < np; ip++) {
                        sllhdata[ip] = - llhS0[ip] - xQB_tmp[ip];
                        if (ny>0) {
                            sllhdata[ip] -= dgdp[ip];
                        }
                        if (nz>0) {
                            sllhdata[ip] -= drdp[ip];
                        }
                    }
                    
                } else {
                    for(ip=0; ip < np; ip++) {
                        sllhdata[ip] = mxGetNaN();
                    }
                }
            } else {
                for(ip=0; ip < np; ip++) {
                    sllhdata[ip] = mxGetNaN();
                }
            }
        }
    }
    
    /* evaluate likelihood */
    
    *llhdata = - g - r;
    
    goto freturn;
    
freturn:
    
    /* store current Jacobian and derivative */
    if(udata) {
        if(tdata) {
            fxdot(t,x,dx,xdot,udata);
            xdot_tmp = NV_DATA_S(xdot);
            memcpy(xdotdata,xdot_tmp,nx*sizeof(realtype));
        }
    }
    if(udata) {
        fJ(nx,t,0,x,dx,xdot,Jtmp,udata,NULL,NULL,NULL);
        memcpy(Jdata,Jtmp->data,nx*nx*sizeof(realtype));
    }
    
    /* Free memory */
    if(nx>0) {
        N_VDestroy_Serial(x);
        N_VDestroy_Serial(dx);
        N_VDestroy_Serial(xdot);
        N_VDestroy_Serial(x_old);
        N_VDestroy_Serial(dx_old);
        N_VDestroy_Serial(xdot_old);
        DestroyMat(Jtmp);
        DestroySparseMat(tmp_J);
        if (ne>0) {
            if(ami_mem) mxFree(rootsfound);
            if(ami_mem) mxFree(rootvals);
            if(ami_mem) mxFree(rootidx);
            if(ami_mem)    mxFree(sigma_z);
            if(ami_mem)    mxFree(nroots);
            if(ami_mem)    mxFree(discs);
            if(ami_mem)    mxFree(h);
            
            if(ami_mem)    mxFree(deltax);
            if(ami_mem)    mxFree(deltasx);
            if(ami_mem)    mxFree(deltaxB);
            if(ami_mem)    mxFree(deltaqB);
        }
        
        if(ny>0) {
            if(sigma_y)    mxFree(sigma_y);
        }
        if (sensi >= 1) {
            if(ami_mem)    mxFree(dydx);
            if(ami_mem)    mxFree(dydp);
            if (sensi_meth == AMI_FSA) {
                N_VDestroyVectorArray_Serial(NVsx,np);
            }
            if (sensi_meth == AMI_ASA) {
                if(status == 0) {
                    N_VDestroyVectorArray_Serial(NVsx,np);
                }
            }

            if (sensi_meth == AMI_FSA) {
                N_VDestroyVectorArray_Serial(sdx, np);
            }
            if (sensi_meth == AMI_ASA) {
                if(ami_mem)    mxFree(dgdp);
                if(ami_mem)    mxFree(dgdx);
                if(ami_mem)    mxFree(drdp);
                if(ami_mem)    mxFree(drdx);
                if (ne>0) {
                    if(ami_mem)    mxFree(dzdp);
                    if(ami_mem)    mxFree(dzdx);
                }
                if(ami_mem)     mxFree(llhS0);
                if(ami_mem)    mxFree(dsigma_ydp);
                if (ne>0) {
                    if(ami_mem)    mxFree(dsigma_zdp);
                }
                if(setupBdone)      N_VDestroy_Serial(dxB);
                if(setupBdone)      N_VDestroy_Serial(xB);
                if(setupBdone)     N_VDestroy_Serial(xB_old);
                if(setupBdone)      N_VDestroy_Serial(xQB);
                if(setupBdone)      N_VDestroy_Serial(xQB_old);
            }
            
        }
        if(ami_mem)     N_VDestroy_Serial(id);
        if(ami_mem)     AMIFree(&ami_mem);
    }
    
    if(udata)   mxFree(plist);
    if (sensi >= 1) {
        if(udata)   mxFree(tmp_dxdotdp);
    }
    
    if(udata)    mxFree(udata);
    if(tdata)    mxFree(tdata);
    
    if(pstatus) *pstatus = (double) status;
        
    return;
}
