# Supplementary material for: Scalable Parameter Estimation for Genome-Scale Biochemical Reaction Networks
Source: PLoS Comput Biol. 2017 Jan 23;13(1):e1005331. doi: 10.1371/journal.pcbi.1005331 (PMC5256869; doi:10.1371/journal.pcbi.1005331)
Supplement: S1 Code — This zip-file contains the MATLAB code for the simulation and application examples presented in the paper. We provide implementations of all models, parameter estimation to allow everybody to reproduce the results. (ZIP) [file pcbi.1005331.s002.zip › code/AMICI/amiwrap.m]

function amiwrap( varargin )
    % AMIWRAP generates c mex files for the simulation of systems of differential equations via CVODES and IDAS.
    %
    % Parameters:
    %  varargin:
    %  modelname: specifies the name of the model which will be later used for the naming of the simualation file @type string
    %  symfun: specifies a function which executes model defition see @ref definition for details @type string.
    %  tdir: target directory where the simulation file should be placed @type string @default $AMICIDIR/models/modelname
    %  o2flag: boolean whether second order sensitivities should be enabled @type boolean @default false
    %
    % Return values:
    %  void
    
    %%
    % check inputs
    if(nargin<2)
        error('Must provide modelname and symfun.')
    end
    modelname = varargin{1}; % this is the target modelname
    if(~ischar(modelname))
        error(' modelname must be a string')
    end
    symfun = varargin{2}; % this is the function which generates the symbolic struct
    if(~ischar(symfun))
        error(' second argument must be a string')
    end
    if(exist(symfun,'file') ~= 2)
        error(['"' symfun '" must be the name of a matlab function in the matlab path. Please check whether the folder containing "' symfun '" is in the matlab path. AMICI currently does not support absolute or relative paths in its input arguments.'])
    end
    if nargin > 2
        tdir = varargin{3};
    else
        tdir = [];
    end
    
    if nargin > 3
        o2flag = varargin{4};
        if(~ismember(o2flag,[0,1,2]))
            error('Parameter o2flag must have value 0, 1 or 2.');
        end
    else
        o2flag = false;
    end
    
    
    if(isempty(mex.getCompilerConfigurations('C')))
        error('No C compiler setup. Please install and configure with MATLAB')
    end
    if(~isempty(tdir))
        if(exist(tdir,'file') ~= 7)
            error('provided tdir is not a valid path')
        end
    end
    
    warningreset = warning;
    warning('off','symbolic:mupadmex:MuPADTextWarning')
    warning('off','MATLAB:dispatcher:nameConflict')
    warning('off','symbolic:sym:sym:DeprecateExpressions')
    warning('off','symbolic:generate:FunctionNotVerifiedToBeValid')
    %% 
    % computations
    
    % generate modelstruct
    disp('Generating model struct ...')
    model = amimodel(symfun,modelname);
    switch(o2flag)
        case 0 
            % do nothing
        case 1
            modelo2 = augmento2(model);
        case 2
            modelo2 = augmento2vec(model);
    end
    
    % do symbolic computations of modelstruct
    disp('Parsing model struct ...')
    model.parseModel();
    if(o2flag)
        modelo2.parseModel();
    end
    
    % generate C code out of symbolic computations
    disp('Generating C code ...')
    model.generateC();
    if(o2flag)
        modelo2.generateC();
    end
    
    % compile the previously generated C code
    disp('Compiling mex file ...')
    model.compileC();
    if(o2flag)
        modelo2.compileC();
    end
    
    % generate the matlab wrapper
    if(o2flag)
        model.generateM(modelo2);
    else
        model.generateM([]);
    end
    
    if(~isempty(tdir))
        clear(['simulate_' modelname ]);
        clear(['ami_' modelname ]);
        clear(['ami_' modelname '_o2']);
        [odewrap_path,~,~]=fileparts(which('amiwrap.m'));
        movefile(fullfile(odewrap_path,'models',modelname,['simulate_' modelname '.m']),fullfile(tdir,['simulate_' modelname '.m']))
        movefile(fullfile(odewrap_path,'models',modelname,[ 'ami_' modelname '.' mexext]),fullfile(tdir,['ami_' modelname '.' mexext]))
        % clear .m and .mex files from memory
        switch(o2flag)
            case 1
                movefile(fullfile(odewrap_path,'models',[modelname '_o2'],[ 'ami_' modelname '_o2.' mexext]),fullfile(tdir,['ami_' modelname '_o2.' mexext]))
            case 2
                movefile(fullfile(odewrap_path,'models',[modelname '_o2vec'],[ 'ami_' modelname '_o2vec.' mexext]),fullfile(tdir,['ami_' modelname '_o2vec.' mexext]))
        end

    end
    warning(warningreset);
end
