# Supplementary material for: Scalable Parameter Estimation for Genome-Scale Biochemical Reaction Networks
Source: PLoS Comput Biol. 2017 Jan 23;13(1):e1005331. doi: 10.1371/journal.pcbi.1005331 (PMC5256869; doi:10.1371/journal.pcbi.1005331)
Supplement: S1 Code — This zip-file contains the MATLAB code for the simulation and application examples presented in the paper. We provide implementations of all models, parameter estimation to allow everybody to reproduce the results. (ZIP) [file pcbi.1005331.s002.zip › code/AMICI/auxiliary/am_setdefault.m]

function robj = am_setdefault(obj,dobj)
    % sets the undefined fields of the struct obj to the default values specified in the default struct dobj.
    %
    % Parameters:
    %  obj: struct which is supposed to be updated based on default struct @type struct
    %  dobj: obj which carries d fields @type struct
    %
    % Return values:
    %  robj: updated obj @type struct
    
    fieldlist = fieldnames(obj);
    for i = 1:length(fieldlist)
        dobj.(fieldlist{i}) = obj.(fieldlist{i});
    end
    robj = dobj;
