# Supplementary material for: Scalable Parameter Estimation for Genome-Scale Biochemical Reaction Networks
Source: PLoS Comput Biol. 2017 Jan 23;13(1):e1005331. doi: 10.1371/journal.pcbi.1005331 (PMC5256869; doi:10.1371/journal.pcbi.1005331)
Supplement: S1 Code — This zip-file contains the MATLAB code for the simulation and application examples presented in the paper. We provide implementations of all models, parameter estimation to allow everybody to reproduce the results. (ZIP) [file pcbi.1005331.s002.zip › code/AMICI/auxiliary/CalcMD5/CalcMD5.c]

/*  CalcMD5.c */
/*  128 bit MD5 checksum: file, string, byte stream */
/*  This function calculates a 128 bit checksum for arrays or files. */
/*  Digest = CalcMD5(Data, [InClass], [OutClass]) */
/*  INPUT: */
/*    Data:   Data array or file name. Either numerical or CHAR array. */
/*            Currently only files and arrays with up to 2^32 bytes (2.1GB) are */
/*            accepted. */
/*    InClass: String to declare the type of the 1st input. */
/*            Optional. Default: 'Char'. */
/*            'File': [Data] is a file name as string. The digest is calculated */
/*                    for this file. */
/*            'Char': [Data] is a char array to calculate the digest for. Only the */
/*                    ASCII part of the Matlab CHARs is used, such that the digest */
/*                    is the same as if the Matlab string is written to a file as */
/*                    UCHAR, e.g. with FWRITE. */
/*            'Unicode': All bytes of the input [Data] are used to calculate the */
/*                    digest. If [Data] has a numerical type, this method is */
/*                    applied ever. */
/*    OutClass: String, format of the output. Just the first character matters. */
/*            Optional, default: 'hex'. */
/*            'hex': [1 x 32] string as lowercase hexadecimal number. */
/*            'HEX': [1 x 32] string as lowercase hexadecimal number. */
/*            'Dec': [1 x 16] double vector with UINT8 values. */
/*            'Base64': [1 x 22] string, encoded to base 64 (A:Z,a:z,0:9,+,/). */
/*  */
/*  OUTPUT: */
/*    Digest: A 128 bit number is replied in a format depending on [OutClass]. */
/*  */
/*  EXAMPLES: */
/*    Three methods to get the MD5 of a file: */
/*    1. Direct file access (recommended): */
/*      MD5 = CalcMD5(which('CalcMD5.m'), 'File') */
/*    2. Import the file to a CHAR array (binary mode for exact line breaks!): */
/*      FID = fopen(which('CalcMD5.m'), 'rb'); */
/*      S   = fread(FID, inf, 'uchar=>char'); */
/*      fclose(FID); */
/*      MD5 = CalcMD5(S, 'char') */
/*    3. Import file as a byte stream: */
/*      FID = fopen(which('CalcMD5.m'), 'rb'); */
/*      S   = fread(FID, inf, 'uint8=>uint8'); */
/*      fclose(FID); */
/*      MD5 = CalcMD5(S, 'unicode');  // 'unicode' can be omitted here */
/*  */
/*    Test data: */
/*      CalcMD5(char(0:511), 'char', 'HEX') */
/*        => F5C8E3C31C044BAE0E65569560B54332 */
/*      CalcMD5(char(0:511), 'unicode') */
/*        => 3484769D4F7EBB88BBE942BB924834CD */
/*  */
/*  Compile with: */
/*    mex -O CalcMD5.c */
/*  On Linux the C99 comments must be considered (thanks Sebastiaan Breedveld): */
/*    mex -O CFLAGS="\$CFLAGS -std=C99" CalcMD5.c */
/*  */
/*  Tested: Matlab 6.5, 7.7, 7.8, WinXP, [UnitTest] */
/*          Compiler: BCC5.5, LCC2.4/3.8, OpenWatcom 1.8 */
/*  Author: Jan Simon, Heidelberg, (C) 2006-2010 J@n-Simon.De */
/*  License: BSD. This program is based on: */
/*           RFC 1321, MD5 Message-Digest Algorithm, April 1992 */
/*           RSA Data Security, Inc. MD5 Message Digest Algorithm */
/*           Modifications: */
/*           - Acceleration:  Unrolled loops. Compacted macros FF, GG, HH, II. */
/*           - Mex-interface: Input and output from and to Matlab. */
/*  */
/*  See also: CalcCRC32. */
/*  */
/*  Michael Kleder has published a Java call to compute the MD5 and SHA sums: */
/*    http://www.mathworks.com/matlabcentral/fileexchange/8944 */

/**********************************************************************
 ** Copyright (C) 1990, RSA Data Security, Inc. All rights reserved. **
 **                                                                  **
 ** License to copy and use this software is granted provided that   **
 ** it is identified as the "RSA Data Security, Inc. MD5 Message     **
 ** Digest Algorithm" in all material mentioning or referencing this **
 ** software or this function.                                       **
 **                                                                  **
 ** License is also granted to make and use derivative works         **
 ** provided that such works are identified as "derived from the RSA **
 ** Data Security, Inc. MD5 Message Digest Algorithm" in all         **
 ** material mentioning or referencing the derived work.             **
 **                                                                  **
 ** RSA Data Security, Inc. makes no representations concerning      **
 ** either the merchantability of this software or the suitability   **
 ** of this software for any particular purpose.  It is provided "as **
 ** is" without express or implied warranty of any kind.             **
 **                                                                  **
 ** These notices must be retained in any copies of any part of this **
 ** documentation and/or software.                                   **
 **********************************************************************
 */
 
/*
% $JRev: R5.00z V:025 Sum:/kHGslMmCpAS Date:17-Dec-2009 12:46:26 $
% $File: CalcMD5\CalcMD5.c $
% History:
% 011: 20-Oct-2006 20:50, [16 x 1] -> [1 x 16] replied as double.
% 012: 01-Nov-2006 23:10, BUGFIX: hex output for 'Hex' input now.
% 015: 02-Oct-2008 14:47, Base64 output.
% 017: 19-Oct-2008 22:33, Accept numerical arrays as byte stream.
% 023: 15-Dec-2009 16:53, BUGFIX: UINT32 has 32 bits on 64 bit systems now.
%      Thanks to Sebastiaan Breedveld!
*/

/*  Headers: */
#include <stdlib.h>
#include <stdio.h>
#include <string.h>
#include <ctype.h>
#include "mex.h"

/*  Assume 32 bit array dimensions for Matlab 6.5: */
/*  See option "compatibleArrayDims" for MEX in Matlab >= 7.7. */
#ifndef mwSize
#define mwSize  int
#define mwIndex int
#endif

/*  Types: */
typedef unsigned char UCHAR;
typedef unsigned int  UINT;
typedef unsigned char * POINTER;   /*  generic pointer */
typedef UINT32_T UINT32;           /*  four byte word (defined in tmwtypes.h) */

typedef struct {
  UINT32 state[4];   /*  state (ABCD) */
  UINT32 count[2];   /*  number of bits, modulo 64 (lsb first) */
  UCHAR buffer[64];  /*  input buffer */
} MD5_CTX;

/*  Prototypes: */
void MD5Init     (MD5_CTX *);
void MD5Update   (MD5_CTX *, UCHAR *, UINT);
void MD5Final    (UCHAR[16], MD5_CTX *);
void MD5Transform(UINT32[4], UCHAR[64]);
void MD5Encode   (UCHAR *, UINT32 *, UINT);
void MD5Array    (UCHAR *data, mwSize N, UCHAR digest[16]);
void MD5File     (char *FileName, UCHAR digest[16]);
void MD5Char     (mxChar *data, mwSize N, UCHAR digest[16]);
void ToHex       (const UCHAR In[16], char *Out, int LowerCase);
void ToBase64    (const UCHAR In[16], char *Out);

/*  Constants for MD5Transform routine: */
#define S11 7
#define S12 12
#define S13 17
#define S14 22
#define S21 5
#define S22 9
#define S23 14
#define S24 20
#define S31 4
#define S32 11
#define S33 16
#define S34 23
#define S41 6
#define S42 10
#define S43 15
#define S44 21

static UCHAR PADDING[64] = {
  0x80, 0, 0, 0, 0, 0, 0, 0, 0, 0, 0, 0, 0, 0, 0, 0, 0, 0, 0, 0, 0, 0,
  0, 0, 0, 0, 0, 0, 0, 0, 0, 0, 0, 0, 0, 0, 0, 0, 0, 0, 0, 0, 0, 0, 0,
  0, 0, 0, 0, 0, 0, 0, 0, 0, 0, 0, 0, 0, 0, 0, 0, 0, 0, 0 };

/*  F, G, H and I are basic MD5 functions: */
#define F(x, y, z) (((x) & (y)) | ((~x) & (z)))
#define G(x, y, z) (((x) & (z)) | ((y) & (~z)))
#define H(x, y, z) ((x) ^ (y) ^ (z))
#define I(x, y, z) ((y) ^ ((x) | (~z)))

/*  ROTATE_LEFT rotates x left n bits: */
/*  Rotation is separate from addition to prevent recomputation. */
#define ROTATE_LEFT(x, n) (((x) << (n)) | ((x) >> (32 - (n))))

/*  FF, GG, HH, and II transformations for rounds 1, 2, 3, and 4: */
#define FF(a, b, c, d, x, s, ac) { \
 (a) = ROTATE_LEFT((a) + F((b), (c), (d)) + (x) + (UINT32)(ac), (s)) + (b); }
#define GG(a, b, c, d, x, s, ac) { \
 (a) = ROTATE_LEFT((a) + G((b), (c), (d)) + (x) + (UINT32)(ac), (s)) + (b); }
#define HH(a, b, c, d, x, s, ac) { \
 (a) = ROTATE_LEFT((a) + H((b), (c), (d)) + (x) + (UINT32)(ac), (s)) + (b); }
#define II(a, b, c, d, x, s, ac) { \
 (a) = ROTATE_LEFT((a) + I((b), (c), (d)) + (x) + (UINT32)(ac), (s)) + (b); }

/*  Length of the file buffer (must be < 2^31 for INT conversion): */
#define BUFFER_LEN 1024
static UCHAR buffer[BUFFER_LEN];

/*  MD5 initialization. Begins an MD5 operation, writing a new context. ========= */
void MD5Init(MD5_CTX *context)
{
  /*  Load magic initialization constants: */
  context->count[0] = 0;
  context->count[1] = 0;
  context->state[0] = 0x67452301;
  context->state[1] = 0xefcdab89;
  context->state[2] = 0x98badcfe;
  context->state[3] = 0x10325476;
}

/*  MD5 block update operation. Continues an MD5 message-digest operation, */
/*  processing another message block, and updating the context. */
void MD5Update(MD5_CTX *context, UCHAR *input, UINT inputLen)
{
  UINT index, partLen;
  int i, inputLenM63;

  /*  Compute number of bytes mod 64: */
  index = (UINT)((context->count[0] >> 3) & 0x3F);
  
  /*  Update number of bits: */
  if ((context->count[0] += ((UINT32)inputLen << 3)) < ((UINT32)inputLen << 3)) {
    context->count[1]++;
  }
  context->count[1] += ((UINT32)inputLen >> 29);
  
  partLen = 64 - index;
  
  /*  Transform as many times as possible: */
  if (inputLen >= partLen) {
    memcpy((POINTER)&context->buffer[index], (POINTER)input, partLen);
    MD5Transform(context->state, context->buffer);
    
    inputLenM63 = inputLen - 63;
    for (i = partLen; i < inputLenM63; i += 64) {
      MD5Transform(context->state, &input[i]);
    }
    
    /*  Buffer remaining input: index = 0 */
    memcpy((POINTER)&context->buffer[0], (POINTER)&input[i], inputLen - i);
  } else {
    /*  Buffer remaining input: i = 0 */
    memcpy((POINTER)&context->buffer[index], (POINTER)input, inputLen);
  }
  
  return;
}

/*  Finalize MD5: =============================================================== */
/*  Ends an MD5 message-digest operation, writing the message digest and zeroing */
/*  the context. */
void MD5Final(UCHAR digest[16], MD5_CTX *context)
{
  UCHAR bits[8];
  UINT index, padLen;

  /*  Save number of bits: */
  MD5Encode(bits, context->count, 2);

  /*  Pad out to 56 mod 64: */
  index  = (UINT)((context->count[0] >> 3) & 0x3f);
  padLen = (index < 56) ? (56 - index) : (120 - index);
  MD5Update(context, PADDING, padLen);
  
  /*  Append length before padding: */
  MD5Update(context, bits, 8);
  
  /*  Store state in digest: */
  MD5Encode(digest, context->state, 4);
  
  /*  Zero sensitive information: */
  memset((POINTER)context, 0, sizeof(MD5_CTX));
}

/*  MD5 basic transformation. Transforms state based on block: ================== */
void MD5Transform(UINT32 state[4], UCHAR block[64])
{
  UINT32 a = state[0],
         b = state[1],
         c = state[2],
         d = state[3],
         x[16];

  /*  Unroll the loop for speed: */
  /*  UINT i, j; */
  /*  for (i = 0, j = 0; j < 64; i++, j += 4) { */
  /*    x[i] = ((UINT32)block[j]) | (((UINT32)block[j + 1]) << 8) | */
  /*           (((UINT32)block[j + 2]) << 16) | (((UINT32)block[j + 3]) << 24); */
  /*  } */
  x[0]  = ( (UINT32)block[0])         | (((UINT32)block[1])  << 8) |
          (((UINT32)block[2]) << 16)  | (((UINT32)block[3])  << 24);
  x[1]  = ( (UINT32)block[4])         | (((UINT32)block[5])  << 8) |
          (((UINT32)block[6]) << 16)  | (((UINT32)block[7])  << 24);
  x[2]  = ( (UINT32)block[8])         | (((UINT32)block[9])  << 8) |
          (((UINT32)block[10]) << 16) | (((UINT32)block[11]) << 24);
  x[3]  = ( (UINT32)block[12])        | (((UINT32)block[13]) << 8) |
          (((UINT32)block[14]) << 16) | (((UINT32)block[15]) << 24);
  x[4]  = ( (UINT32)block[16])        | (((UINT32)block[17]) << 8) |
          (((UINT32)block[18]) << 16) | (((UINT32)block[19]) << 24);
  x[5]  = ( (UINT32)block[20])        | (((UINT32)block[21]) << 8) |
          (((UINT32)block[22]) << 16) | (((UINT32)block[23]) << 24);
  x[6]  = ( (UINT32)block[24])        | (((UINT32)block[25]) << 8) |
          (((UINT32)block[26]) << 16) | (((UINT32)block[27]) << 24);
  x[7]  = ( (UINT32)block[28])        | (((UINT32)block[29]) << 8) |
          (((UINT32)block[30]) << 16) | (((UINT32)block[31]) << 24);
  x[8]  = ( (UINT32)block[32])        | (((UINT32)block[33]) << 8) |
          (((UINT32)block[34]) << 16) | (((UINT32)block[35]) << 24);
  x[9]  = ( (UINT32)block[36])        | (((UINT32)block[37]) << 8) |
          (((UINT32)block[38]) << 16) | (((UINT32)block[39]) << 24);
  x[10] = ( (UINT32)block[40])        | (((UINT32)block[41]) << 8) |
          (((UINT32)block[42]) << 16) | (((UINT32)block[43]) << 24);
  x[11] = ( (UINT32)block[44])        | (((UINT32)block[45]) << 8) |
          (((UINT32)block[46]) << 16) | (((UINT32)block[47]) << 24);
  x[12] = ( (UINT32)block[48])        | (((UINT32)block[49]) << 8) |
          (((UINT32)block[50]) << 16) | (((UINT32)block[51]) << 24);
  x[13] = ( (UINT32)block[52])        | (((UINT32)block[53]) << 8) |
          (((UINT32)block[54]) << 16) | (((UINT32)block[55]) << 24);
  x[14] = ( (UINT32)block[56])        | (((UINT32)block[57]) << 8) |
          (((UINT32)block[58]) << 16) | (((UINT32)block[59]) << 24);
  x[15] = ( (UINT32)block[60])        | (((UINT32)block[61]) << 8) |
          (((UINT32)block[62]) << 16) | (((UINT32)block[63]) << 24);
  
  /*  Round 1 */
  FF(a, b, c, d, x[ 0], S11, 0xd76aa478);  /*  1 */
  FF(d, a, b, c, x[ 1], S12, 0xe8c7b756);  /*  2 */
  FF(c, d, a, b, x[ 2], S13, 0x242070db);  /*  3 */
  FF(b, c, d, a, x[ 3], S14, 0xc1bdceee);  /*  4 */
  FF(a, b, c, d, x[ 4], S11, 0xf57c0faf);  /*  5 */
  FF(d, a, b, c, x[ 5], S12, 0x4787c62a);  /*  6 */
  FF(c, d, a, b, x[ 6], S13, 0xa8304613);  /*  7 */
  FF(b, c, d, a, x[ 7], S14, 0xfd469501);  /*  8 */
  FF(a, b, c, d, x[ 8], S11, 0x698098d8);  /*  9 */
  FF(d, a, b, c, x[ 9], S12, 0x8b44f7af);  /*  10 */
  FF(c, d, a, b, x[10], S13, 0xffff5bb1);  /*  11 */
  FF(b, c, d, a, x[11], S14, 0x895cd7be);  /*  12 */
  FF(a, b, c, d, x[12], S11, 0x6b901122);  /*  13 */
  FF(d, a, b, c, x[13], S12, 0xfd987193);  /*  14 */
  FF(c, d, a, b, x[14], S13, 0xa679438e);  /*  15 */
  FF(b, c, d, a, x[15], S14, 0x49b40821);  /*  16 */

  /*  Round 2 */
  GG(a, b, c, d, x[ 1], S21, 0xf61e2562);  /*  17 */
  GG(d, a, b, c, x[ 6], S22, 0xc040b340);  /*  18 */
  GG(c, d, a, b, x[11], S23, 0x265e5a51);  /*  19 */
  GG(b, c, d, a, x[ 0], S24, 0xe9b6c7aa);  /*  20 */
  GG(a, b, c, d, x[ 5], S21, 0xd62f105d);  /*  21 */
  GG(d, a, b, c, x[10], S22,  0x2441453);  /*  22 */
  GG(c, d, a, b, x[15], S23, 0xd8a1e681);  /*  23 */
  GG(b, c, d, a, x[ 4], S24, 0xe7d3fbc8);  /*  24 */
  GG(a, b, c, d, x[ 9], S21, 0x21e1cde6);  /*  25 */
  GG(d, a, b, c, x[14], S22, 0xc33707d6);  /*  26 */
  GG(c, d, a, b, x[ 3], S23, 0xf4d50d87);  /*  27 */

  GG(b, c, d, a, x[ 8], S24, 0x455a14ed);  /*  28 */
  GG(a, b, c, d, x[13], S21, 0xa9e3e905);  /*  29 */
  GG(d, a, b, c, x[ 2], S22, 0xfcefa3f8);  /*  30 */
  GG(c, d, a, b, x[ 7], S23, 0x676f02d9);  /*  31 */
  GG(b, c, d, a, x[12], S24, 0x8d2a4c8a);  /*  32 */

  /*  Round 3 */
  HH(a, b, c, d, x[ 5], S31, 0xfffa3942);  /*  33 */
  HH(d, a, b, c, x[ 8], S32, 0x8771f681);  /*  34 */
  HH(c, d, a, b, x[11], S33, 0x6d9d6122);  /*  35 */
  HH(b, c, d, a, x[14], S34, 0xfde5380c);  /*  36 */
  HH(a, b, c, d, x[ 1], S31, 0xa4beea44);  /*  37 */
  HH(d, a, b, c, x[ 4], S32, 0x4bdecfa9);  /*  38 */
  HH(c, d, a, b, x[ 7], S33, 0xf6bb4b60);  /*  39 */
  HH(b, c, d, a, x[10], S34, 0xbebfbc70);  /*  40 */
  HH(a, b, c, d, x[13], S31, 0x289b7ec6);  /*  41 */
  HH(d, a, b, c, x[ 0], S32, 0xeaa127fa);  /*  42 */
  HH(c, d, a, b, x[ 3], S33, 0xd4ef3085);  /*  43 */
  HH(b, c, d, a, x[ 6], S34,  0x4881d05);  /*  44 */
  HH(a, b, c, d, x[ 9], S31, 0xd9d4d039);  /*  45 */
  HH(d, a, b, c, x[12], S32, 0xe6db99e5);  /*  46 */
  HH(c, d, a, b, x[15], S33, 0x1fa27cf8);  /*  47 */
  HH(b, c, d, a, x[ 2], S34, 0xc4ac5665);  /*  48 */

  /*  Round 4 */
  II(a, b, c, d, x[ 0], S41, 0xf4292244);  /*  49 */
  II(d, a, b, c, x[ 7], S42, 0x432aff97);  /*  50 */
  II(c, d, a, b, x[14], S43, 0xab9423a7);  /*  51 */
  II(b, c, d, a, x[ 5], S44, 0xfc93a039);  /*  52 */
  II(a, b, c, d, x[12], S41, 0x655b59c3);  /*  53 */
  II(d, a, b, c, x[ 3], S42, 0x8f0ccc92);  /*  54 */
  II(c, d, a, b, x[10], S43, 0xffeff47d);  /*  55 */
  II(b, c, d, a, x[ 1], S44, 0x85845dd1);  /*  56 */
  II(a, b, c, d, x[ 8], S41, 0x6fa87e4f);  /*  57 */
  II(d, a, b, c, x[15], S42, 0xfe2ce6e0);  /*  58 */
  II(c, d, a, b, x[ 6], S43, 0xa3014314);  /*  59 */
  II(b, c, d, a, x[13], S44, 0x4e0811a1);  /*  60 */
  II(a, b, c, d, x[ 4], S41, 0xf7537e82);  /*  61 */
  II(d, a, b, c, x[11], S42, 0xbd3af235);  /*  62 */
  II(c, d, a, b, x[ 2], S43, 0x2ad7d2bb);  /*  63 */
  II(b, c, d, a, x[ 9], S44, 0xeb86d391);  /*  64 */

  state[0] += a;
  state[1] += b;
  state[2] += c;
  state[3] += d;

  memset((POINTER)x, 0, sizeof(x));
}

/*  Encodes input (UINT32) into output (UCHAR) (length is divided by 4) ========= */
void MD5Encode(UCHAR *output, UINT32 *input, UINT len)
{
  UINT j;
  
  for (j = 0; j < len; j++) {
    *output++ = (UCHAR)( *input          & 0xff);
    *output++ = (UCHAR)((*input   >>  8) & 0xff);
    *output++ = (UCHAR)((*input   >> 16) & 0xff);
    *output++ = (UCHAR)((*input++ >> 24) & 0xff);
  }
}

/*  Calcualte digest: =========================================================== */
void MD5Char(mxChar *array, mwSize inputLen, UCHAR digest[16])
{
  /*  Process string: Matlab stores strings as mxChar, which are 2 bytes per */
  /*  character. This function considers the first byte of each CHAR only, which */
  /*  is equivalent to calculate the sum after a conversion to a ASCII UCHAR */
  /*  string. */
  MD5_CTX context;
  UINT Chunk;
  UCHAR *bufferP, *bufferEnd = buffer + BUFFER_LEN, *arrayP;
  
  /*  Limit length to 32 bit address, because I cannot test this function */
  /*  with 64 bit arrays currently (under construction): */
  if (inputLen >> 31 != 0) {  /*  Detect sign-bit if mwSize is int */
     mexErrMsgTxt("*** CalcMD5[mex]: Input > 2^31 byte not handled yet.");
  }
  
  arrayP = (UCHAR *) array;  /*  UCHAR *, not mxChar *!*/
  
  MD5Init(&context);
  
  /*  Copy chunks of input data - only the first byte of each mxChar: */
  Chunk = inputLen / BUFFER_LEN;
  while (Chunk--) {
     bufferP = buffer;
     while (bufferP < bufferEnd) {
        *bufferP++ = *arrayP;
        arrayP    += 2;
     }
     
     MD5Update(&context, buffer, BUFFER_LEN);
  }
  
  /*  Last chunk: */
  Chunk = inputLen % BUFFER_LEN;
  if (Chunk != 0) {
     bufferEnd = buffer + Chunk;
     bufferP   = buffer;
     while (bufferP < bufferEnd) {
        *bufferP++ = *arrayP;
        arrayP    += 2;
     }
     
     MD5Update(&context, buffer, Chunk);
  }
  
  MD5Final(digest, &context);
  
  return;
}

/*  Array of any type as byte stream: =========================================== */
void MD5Array(UCHAR *array, mwSize inputLen, UCHAR digest[16])
{
  MD5_CTX context;
  
  /*  Limit length to 32 bit address, because I cannot test this function */
  /*  with 64 bit arrays currently (under construction): */
  if (inputLen >> 31 != 0) {  /*  Detect sign-bit if mwSize is signed int */
     mexErrMsgTxt("*** CalcMD5[mex]: Input > 2^31 byte not handled yet.");
  }
  
  MD5Init(&context);
  MD5Update(&context, array, (UINT) inputLen);
  MD5Final(digest, &context);
}

/*  File as byte stream: ======================================================== */
void MD5File(char *filename, UCHAR digest[16])
{
  FILE *FID;
  MD5_CTX context;
  int len;
  UINT32 allLen = 0;
  
  /*  Open the file in binary mode: */
  if ((FID = fopen(filename, "rb")) == NULL) {
     mexPrintf("*** Error for file: [%s]\n", filename);
     mexErrMsgTxt("*** CalcMD5[mex]: Cannot open file.");
  }
  
  MD5Init(&context);
  while ((len = fread(buffer, 1, BUFFER_LEN, FID)) != 0) {
     /*  Limit length to 32 bit address, because I cannot test this function */
     /*  with 64 bit arrays currently (under construction): */
     allLen += len;
     if (allLen > 2147483647) {  /*  2^31 */
        fclose(FID);
        mexErrMsgTxt("*** CalcMD5[mex]: Cannot handle files > 2.1GB yet.");
     }
     
     MD5Update(&context, buffer, (UINT) len);
  }
  MD5Final(digest, &context);

  fclose(FID);
}

/*  Output of 16 UCHARs as 32 character hexadecimals: =========================== */
void ToHex(const UCHAR digest[16], char *output, int LowerCase)
{
  char *outputEnd;
  
  if (LowerCase) {
    for (outputEnd = output + 32; output < outputEnd; output += 2) {
      sprintf(output, "%02x", *(digest++));
    }
  } else {  /*  Upper case: */
    for (outputEnd = output + 32; output < outputEnd; output += 2) {
      sprintf(output, "%02X", *(digest++));
    }
  }
  
  return;
}

/*  BASE64 encoded output: ====================================================== */
void ToBase64(const UCHAR In[16], char *Out)
{
   /*  The base64 encoded string is shorter than the hex string. */
   /*  Needed length: ((len + 2) / 3  * 4) + 1, here fixed to 22+1 here (trailing */
   /*  0 included). */
   static const UCHAR B64[] =
      "ABCDEFGHIJKLMNOPQRSTUVWXYZabcdefghijklmnopqrstuvwxyz0123456789+/";

   int i;
   char *p;
   const UCHAR *s;
   
   p = Out;
   s = In;
   for (i = 0; i < 5; i++) {
      *p++ = B64[(*s >> 2) & 0x3F];
      *p++ = B64[((*s & 0x3) << 4)   | ((s[1] & 0xF0) >> 4)];
      *p++ = B64[((s[1] & 0xF) << 2) | ((s[2] & 0xC0) >> 6)];
      *p++ = B64[s[2] & 0x3F];
      s   += 3;
   }
   
   *p++ = B64[(*s >> 2) & 0x3F];
   *p++ = B64[((*s & 0x3) << 4)];
   *p   = '\0';
   
   return;
}

/*  Main function: ============================================================== */
void mexFunction(int nlhs, mxArray *plhs[], int nrhs, const mxArray *prhs[])
{
  /*  Mex interface: */
  /*  - Define default values of optional arguments. */
  /*  - Forward input data to different calculators according to the input type. */
  /*  - Convert digest to output format. */
  
  char   *FileName, InType, hexOut[33], b64Out[23];
  UCHAR  digest[16], *digestP, OutType = 'h';
  int    isFile = false, isUnicode = false;
  double *outP, *outEnd;
  
  /*  Check number of inputs and outputs: */
  if (nrhs == 0 || nrhs > 3) {
    mexErrMsgTxt("*** CalcMD5[mex]: 1 to 3 inputs required.");
  }
  if (nlhs > 1) {
    mexErrMsgTxt("*** CalcMD5[mex]: Too many output arguments.");
  }
 
  /*  If 2nd input starts with 'f', treat string in 1st argument as file name: */
  if (nrhs >= 2 && mxGetNumberOfElements(prhs[1]) > 0) {
    if (mxIsChar(prhs[1]) == 0) {
      mexErrMsgTxt("*** CalcMD5[mex]: 2nd input must be a string.");
    }
    
    InType    = (char) tolower(*(POINTER) mxGetData(prhs[1]));
    isFile    = (InType == 'f');
    isUnicode = (InType == 'u');
  }  /*  Default otherwise! */
  
  /*  Output type - default: hex: */
  if (nrhs == 3 && !mxIsEmpty(prhs[2])) {
    if (mxIsChar(prhs[2]) == 0) {
      mexErrMsgTxt("*** CalcMD5[mex]: 3rd input must be a string.");
    }
    
    OutType = *(POINTER) mxGetData(prhs[2]);  /*  Just 1st character */
  }
     
  /*  Calculate check sum: */
  if (isFile) {
     if ((FileName = mxArrayToString(prhs[0])) == NULL) {
        mexErrMsgTxt("*** CalcMD5[mex]: Cannot get file name.");
     }
     MD5File(FileName, digest);
     mxFree(FileName);
     
  } else if (mxIsNumeric(prhs[0]) || isUnicode) {
     MD5Array((POINTER) mxGetData(prhs[0]),
              mxGetNumberOfElements(prhs[0]) * mxGetElementSize(prhs[0]),
              digest);
              
  } else if (mxIsChar(prhs[0])) {
     MD5Char((mxChar *) mxGetData(prhs[0]),
             mxGetNumberOfElements(prhs[0]),
             digest);
     
  } else {
     mexErrMsgTxt("*** CalcMD5[mex]: Input type not accepted.");
  }
  
  /*  Create output: */
  switch (OutType) {
    case 'H':
    case 'h':  /*  Hexadecimal upper/lower case: */
      ToHex(digest, hexOut, OutType == 'h');
      plhs[0] = mxCreateString(hexOut);
      break;
      
    case 'D':
    case 'd':  /*  DOUBLE with integer values: */
      plhs[0] = mxCreateDoubleMatrix(1, 16, mxREAL);
      outP    = mxGetPr(plhs[0]);
      digestP = digest;
      for (outEnd = outP + 16; outP < outEnd; outP++) {
        *outP = (double) *digestP++;
      }
      break;
    
    case 'B':
    case 'b':  /*  Base64: */
      /* strtobase64(b64Out, 26, digest, 16);  // included in LCC3.8 */
      /* b64Out[24] = '\0'; */
      ToBase64(digest, b64Out);               /*  Locally implemented */
      plhs[0] = mxCreateString(b64Out);
      break;
      
    default:
      mexErrMsgTxt("*** CalcMD5[mex]: Unknown output type.");
  }
  
  return;
}
