# Supplementary material for: Scalable Parameter Estimation for Genome-Scale Biochemical Reaction Networks
Source: PLoS Comput Biol. 2017 Jan 23;13(1):e1005331. doi: 10.1371/journal.pcbi.1005331 (PMC5256869; doi:10.1371/journal.pcbi.1005331)
Supplement: S1 Code — This zip-file contains the MATLAB code for the simulation and application examples presented in the paper. We provide implementations of all models, parameter estimation to allow everybody to reproduce the results. (ZIP) [file pcbi.1005331.s002.zip › code/AMICI/auxiliary/CalcMD5/CalcMD5.m]

function MD5 = CalcMD5(Data, InClass, OutClass)  %#ok<STOUT,INUSD>
% 128 bit MD5 checksum: file, string, byte stream [MEX]
% This function calculates a 128 bit checksum for arrays and files.
% Digest = CalcMD5(Data, [InClass], [OutClass])
% INPUT:
%   Data:   Data array or file name. Either numerical or CHAR array.
%           Currently only files and arrays with up to 2^32 bytes (2.1GB) are
%           accepted.
%   InClass: String to declare the type of the 1st input.
%           Optional. Default: 'Char'.
%           'File': [Data] is a file name as string. The digest is calculated
%                   for this file.
%           'Char': [Data] is a char array to calculate the digest for. Only the
%                   ASCII part of the Matlab CHARs is used, such that the digest
%                   is the same as if the array is written to a file as UCHAR,
%                   e.g. with FWRITE.
%           'Unicode': All bytes of the input [Data] are used to calculate the
%                   digest. This is the standard for numerical input.
%   OutClass: String, format of the output. Just the first character matters.
%           Optional, default: 'hex'.
%           'hex': [1 x 32] string as lowercase hexadecimal number.
%           'HEX': [1 x 32] string as uppercase hexadecimal number.
%           'Dec': [1 x 16] double vector with UINT8 values.
%           'Base64': [1 x 22] string, encoded to base 64 (A:Z,a:z,0:9,+,/).
%
% OUTPUT:
%   Digest: A 128 bit number is replied in a format depending on [OutClass].
%           The chance, that different data sets have the same MD5 sum is about
%           2^128 (> 3.4 * 10^38). Therefore MD5 can be used as "finger-print"
%           of a file rather than e.g. CRC32.
%
% EXAMPLES:
%   Three methods to get the MD5 of a file:
%   1. Direct file access (recommended):
%     MD5 = CalcMD5(which('CalcMD5.m'), 'File')
%   2. Import the file to a CHAR array (binary mode for exact line breaks!):
%     FID = fopen(which('CalcMD5.m'), 'rb');
%     S   = fread(FID, inf, 'uchar=>char');
%     fclose(FID);
%     MD5 = CalcMD5(S, 'char')
%   3. Import file as a byte stream:
%     FID = fopen(which('CalcMD5.m'), 'rb');
%     S   = fread(FID, inf, 'uint8=>uint8');
%     fclose(FID);
%     MD5 = CalcMD5(S, 'unicode');  // 'unicode' can be omitted here
%
%   Test string:
%     CalcMD5(char(0:511), 'char', 'HEX')
%       => F5C8E3C31C044BAE0E65569560B54332
%     CalcMD5(char(0:511), 'unicode', 'HEX')
%       => 3484769D4F7EBB88BBE942BB924834CD
%
% Tested: Matlab 6.5, 7.7, 7.8, WinXP, [UnitTest]
% Author: Jan Simon, Heidelberg, (C) 2009-2010 J@n-Simon.De
% License: This program is derived from the RSA Data Security, Inc.
%          MD5 Message Digest Algorithm, RFC 1321, R. Rivest, April 1992
%
% See also CalcCRC32.
% Michael Kleder has published a Java call to compute the MD5 (and further
% check sums): http://www.mathworks.com/matlabcentral/fileexchange/8944

% $JRev: R5.00j V:015 Sum:zh2gTrvHwbd7 Date:17-Dec-2009 02:46:53 $
% $File: CalcMD5\CalcMD5.m $
% History:
% 015: 15-Dec-2009 16:53, BUGFIX: UINT32 has 32 bits on 64 bit systems now.
%      Thanks to Sebastiaan Breedveld!

% If the current Matlab path is the parent folder of this script, the
% MEX function is not found - change the current directory!
error(['JSim:', mfilename, ':NoMex'], 'Cannot find MEX script.');
