# Supplementary material for: Scalable Parameter Estimation for Genome-Scale Biochemical Reaction Networks
Source: PLoS Comput Biol. 2017 Jan 23;13(1):e1005331. doi: 10.1371/journal.pcbi.1005331 (PMC5256869; doi:10.1371/journal.pcbi.1005331)
Supplement: S1 Code — This zip-file contains the MATLAB code for the simulation and application examples presented in the paper. We provide implementations of all models, parameter estimation to allow everybody to reproduce the results. (ZIP) [file pcbi.1005331.s002.zip › code/AMICI/auxiliary/CalcMD5/TestCalcMD5.m]

function TestCalcMD5(doSpeed)
% Automatic test: CalcMD5 (Mex)
% This is a routine for automatic testing. It is not needed for processing and
% can be deleted or moved to a folder, where it does not bother.
%
% TestCalcMD5(doSpeed)
% INPUT:
%   doSpeed: Optional logical flag to trigger time consuming speed tests.
%            Default: TRUE. If no speed test is defined, this is ignored.
% OUTPUT:
%   On failure the test stops with an error.
%   The speed is compared to a Java method.
%
% Tested: Matlab 6.5, 7.7, 7.8, WinXP
% Author: Jan Simon, Heidelberg, (C) 2009-2010 J@n-Simon.De

% $JRev: R5.00g V:013 Sum:uNknB6D/Ksze Date:12-Dec-2009 00:14:15 $
% $File: CalcMD5\TestCalcMD5.m $

% Initialize: ==================================================================
% Global Interface: ------------------------------------------------------------
FuncName = 'TestCalcMD5';  % $Managed by AutoFuncPath$

% Initial values: --------------------------------------------------------------
if nargin == 0
   doSpeed = true;
end

% Program Interface: -----------------------------------------------------------
% User Interface: --------------------------------------------------------------
% Do the work: =================================================================
disp(['==== Test CalcMD5,  ', datestr(now, 0)]);

TestData = {'', 'd41d8cd98f00b204e9800998ecf8427e'; ...
      'a', '0cc175b9c0f1b6a831c399e269772661'; ...
      'abc', '900150983cd24fb0d6963f7d28e17f72'; ...
      'message digest', 'f96b697d7cb7938d525a2f31aaf161d0'; ...
      'abcdefghijklmnopqrstuvwxyz', 'c3fcd3d76192e4007dfb496cca67e13b'; ...
      'ABCDEFGHIJKLMNOPQRSTUVWXYZabcdefghijklmnopqrstuvwxyz0123456789', ...
      'd174ab98d277d9f5a5611c2c9f419d9f'; ...
      ['123456789012345678901234567890123456789012345678901234567890123456', ...
         '78901234567890'], '57edf4a22be3c955ac49da2e2107b67a'; ...
      char(0:255), 'e2c865db4162bed963bfaa9ef6ac18f0'};  % Not in RFC1321

fprintf('  Known answer test from RFC 1321 for strings and files:');
TestFile = tempname;

% Loop over test data:
for iTest = 1:size(TestData, 1)
   % Check string input:
   Str = CalcMD5(TestData{iTest, 1}, 'char');
   if strcmpi(Str, TestData{iTest, 2}) == 0
      fprintf('\n');
      error(['*** ', FuncName, ': Failed for string:', ...
            char(10), '[', TestData{iTest, 1}, ']']);
   end
   
   % Check file input:
   FID = fopen(TestFile, 'wb+');
   if FID < 0
      fprintf('\n');
      error(['*** ', FuncName, ': Cannot open test file [', TestFile, ']']);
   end
   fwrite(FID, TestData{iTest, 1}, 'uchar');
   fclose(FID);
   
   Str2 = CalcMD5(TestFile, 'file');
   if strcmpi(Str2, TestData{iTest, 2}) == 0
      fprintf('\n');
      error(['*** ', FuncName, ': Failed for file:', ...
            char(10), '[', TestData{iTest, 1}, ']']);
   end
end
fprintf(' ok\n');
delete(TestFile);

% Check different output types:
N = 1000;
fprintf('  %d random tests with hex, HEX, dec and base64 output: ', N);
for i = 1:N
   data      = uint8(fix(rand(1, 1 + fix(rand * 100)) * 256));
   lowHexOut = CalcMD5(data, 'char', 'hex');
   upHexOut  = CalcMD5(data, 'char', 'HEX');
   decOut    = CalcMD5(data, 'char', 'Dec');
   b64Out    = CalcMD5(data, 'char', 'Base64');
   
   if not(strcmpi(lowHexOut, upHexOut) && ...
         isequal(sscanf(lowHexOut, '%2x'), decOut(:)) && ...
         isequal(Base64decode(b64Out), decOut))
      fprintf('\n');
      error(['*** ', FuncName, ': Different results for output types.']);
   end
   
   % Check unicode, if the data length is a multiple of 2:
   if rem(length(data), 2) == 0
      doubleData = double(data);
      uniData    = char(doubleData(1:2:end) + 256 * doubleData(2:2:end));
      uniOut     = CalcMD5(uniData, 'unicode', 'dec');
      if not(isequal(uniOut, decOut))
         fprintf('\n');
         error(['*** ', FuncName, ': Different results for unicode input.']);
      end
   end
end
fprintf('ok\n');
fprintf('  Unicode input: ok\n\n');

% Speed test: ------------------------------------------------------------------
if doSpeed
   disp('== Test speed:');
   disp('(Short data: mainly the overhead of calling the function)');
   Delay = 2;
   
   for Len = [10, 100, 1000, 10000, 1e5, 1e6, 1e7]
      [Number, Unit] = UnitPrint(Len);
      fprintf('  Data length: %s %s:\n', Number, Unit);
      data = uint8(fix(rand(1, Len) * 256));
      
      % Measure java time:
      iniTime  = cputime;
      finTime  = iniTime + Delay;
      javaLoop = 0;
      while cputime < finTime
         x        = java.security.MessageDigest.getInstance('MD5');
         x.update(data);
         javaHash = double(typecast(x.digest, 'uint8'));
         javaLoop = javaLoop + 1;
      end
      javaLoopPerSec = javaLoop / (cputime - iniTime);
      [Number, Unit] = UnitPrint(javaLoopPerSec * Len);
      fprintf('    java: %6s %s/sec\n', Number, Unit);
      
      % Measure Mex time:
      iniTime = cputime;
      finTime = iniTime + Delay;
      mexLoop = 0;
      while cputime < finTime
         mexHash = CalcMD5(data, 'char', 'dec');
         mexLoop = mexLoop + 1;
      end
      mexLoopPerSec = mexLoop / (cputime - iniTime);
      [Number, Unit] = UnitPrint(mexLoopPerSec * Len);
      fprintf('    mex:  %6s %s/sec: %.1f times faster\n', ...
         Number, Unit, mexLoopPerSec / javaLoopPerSec);
      
      % Compare the results:
      if ~isequal(javaHash(:), mexHash(:))
         error(['*** ', FuncName, ': Different results from java and Mex.']);
      end
   end
end

fprintf('\nCalcMD5 seems to work well.\n');
   
return;

% ******************************************************************************
function Out = Base64decode(In)
% Decode from base 64

% Initialize: ==================================================================
Pool = [65:90, 97:122, 48:57, 43, 47];  % [0:9, a:z, A:Z, +, /]
v8   = [128, 64, 32, 16, 8, 4, 2, 1];
v6   = [32; 16; 8; 4; 2; 1];

% Do the work: =================================================================
In          = reshape(In, 1, []);
Table       = zeros(1, 256);
Table(Pool) = 1:64;
Value       = Table(In) - 1;

X   = rem(floor(Value(ones(6, 1), :) ./ v6(:, ones(length(In), 1))), 2);
Out = v8 * reshape(X(1:fix(numel(X) / 8) * 8), 8, []);

return;

% ******************************************************************************
function [Number, Unit] = UnitPrint(N)

if N < 1000
   Number = sprintf('%d', round(N));
   Unit   = 'Byte';
elseif N < 1e6
   Number = sprintf('%.1f', N / 1000);
   Unit   = 'kB';
else
   Number = sprintf('%.1f', N / 1e6);
   Unit   = 'MB';
end

return;
