# Supplementary material for: Scalable Parameter Estimation for Genome-Scale Biochemical Reaction Networks
Source: PLoS Comput Biol. 2017 Jan 23;13(1):e1005331. doi: 10.1371/journal.pcbi.1005331 (PMC5256869; doi:10.1371/journal.pcbi.1005331)
Supplement: S1 Code — This zip-file contains the MATLAB code for the simulation and application examples presented in the paper. We provide implementations of all models, parameter estimation to allow everybody to reproduce the results. (ZIP) [file pcbi.1005331.s002.zip › code/AMICI/auxiliary/computeBracketLevel.m]

function [ brl ] = computeBracketLevel( cstr )
    % Compute the bracket level for the input string cstr. The bracket
    % level is computed for every char in cstr and indicates how many
    % brackets have been opened up to this point. The bracket level is
    % useful to parse the arguments of functions in cstr. For this purpose
    % functions will have the same bracket level as the opening bracket of
    % the corresponding function call.
    %
    % Parameters:
    %  cstr: input string @type *char
    %
    % Return values:
    %  brl: bracket levels @type *int
    
    % compute bracket levels add one for each (, (before) remove 1 for each
    % ) (after)
    open = (cstr == '(');
    close = (cstr == ')');
    close = [0,close(1:end-1)];
    brl = cumsum(open) - cumsum(close);
    % take care of functions
    fun_startidx = regexp(cstr,'([\w_]+\()','start');
    fun_endidx = regexp(cstr,'([\w_]+\()','end');
    for ifun = 1:length(fun_startidx)
        brl(fun_startidx(ifun):(fun_endidx(ifun)-1)) = brl(fun_endidx(ifun));
    end
    
end
