# Supplementary material for: Scalable Parameter Estimation for Genome-Scale Biochemical Reaction Networks
Source: PLoS Comput Biol. 2017 Jan 23;13(1):e1005331. doi: 10.1371/journal.pcbi.1005331 (PMC5256869; doi:10.1371/journal.pcbi.1005331)
Supplement: S1 Code — This zip-file contains the MATLAB code for the simulation and application examples presented in the paper. We provide implementations of all models, parameter estimation to allow everybody to reproduce the results. (ZIP) [file pcbi.1005331.s002.zip › code/AMICI/examples/example_7/example_model_7_syms.m]

function [model] = example_model_7_syms()

%%
% CVODES OPTIONS

model.atol = 1e-8;
model.rtol = 1e-8;
model.maxsteps = 1e4;

%%
% STATES

syms p_y_1_0 p_y_0_1 mu_1_y_1_0 mu_2_y_1_0 C_1_1_y_1_0 C_1_2_y_1_0 C_2_2_y_1_0 mu_1_y_0_1 mu_2_y_0_1 C_1_1_y_0_1 C_1_2_y_0_1 C_2_2_y_0_1

x = [
p_y_1_0, p_y_0_1, mu_1_y_1_0, mu_2_y_1_0, C_1_1_y_1_0, C_1_2_y_1_0, C_2_2_y_1_0, mu_1_y_0_1, mu_2_y_0_1, C_1_1_y_0_1, C_1_2_y_0_1, C_2_2_y_0_1 ...
];

%%
% PARAMETERS

syms tau_on tau_off k_m gamma_m k_p gamma_p tau_on_p scaleP offsetP Omega r0 

p = [tau_on,tau_off,k_m,gamma_m,k_p,gamma_p,tau_on_p,scaleP,offsetP,Omega,r0];

%%
% INPUT 

u = sym.empty(0,0);

%%
% SYSTEM EQUATIONS

f = sym(zeros(size(x)));

f(1) = p_y_0_1*tau_off - p_y_1_0*tau_on - mu_2_y_1_0*p_y_1_0*tau_on_p;
f(2) = p_y_1_0*tau_on - p_y_0_1*tau_off + mu_2_y_1_0*p_y_1_0*tau_on_p;
f(3) = p_y_0_1*(mu_1_y_0_1*tau_off - mu_1_y_1_0*tau_off) - C_1_2_y_1_0*p_y_1_0*tau_on_p - gamma_m*mu_1_y_1_0*p_y_1_0;
f(4) = p_y_0_1*(mu_2_y_0_1*tau_off - mu_2_y_1_0*tau_off) - C_2_2_y_1_0*p_y_1_0*tau_on_p - gamma_p*mu_2_y_1_0*p_y_1_0 + k_p*mu_1_y_1_0*p_y_1_0;
f(5) = p_y_0_1*(C_1_1_y_0_1*tau_off - C_1_1_y_1_0*tau_off + mu_1_y_0_1^2*tau_off + mu_1_y_1_0^2*tau_off - 2*mu_1_y_0_1*mu_1_y_1_0*tau_off) - 2*C_1_1_y_1_0*gamma_m*p_y_1_0 + gamma_m*mu_1_y_1_0*p_y_1_0;
f(6) = C_1_1_y_1_0*k_p*p_y_1_0 - C_1_2_y_1_0*gamma_p*p_y_1_0 - C_1_2_y_1_0*gamma_m*p_y_1_0 + C_1_2_y_0_1*p_y_0_1*tau_off - C_1_2_y_1_0*p_y_0_1*tau_off + mu_1_y_0_1*mu_2_y_0_1*p_y_0_1*tau_off - mu_1_y_0_1*mu_2_y_1_0*p_y_0_1*tau_off - mu_1_y_1_0*mu_2_y_0_1*p_y_0_1*tau_off + mu_1_y_1_0*mu_2_y_1_0*p_y_0_1*tau_off;
f(7) = p_y_0_1*(C_2_2_y_0_1*tau_off - C_2_2_y_1_0*tau_off + mu_2_y_0_1^2*tau_off + mu_2_y_1_0^2*tau_off - 2*mu_2_y_0_1*mu_2_y_1_0*tau_off) - 2*C_2_2_y_1_0*gamma_p*p_y_1_0 + 2*C_1_2_y_1_0*k_p*p_y_1_0 + gamma_p*mu_2_y_1_0*p_y_1_0 + k_p*mu_1_y_1_0*p_y_1_0;
f(8) = p_y_0_1*(k_m - gamma_m*mu_1_y_0_1) + C_1_2_y_1_0*p_y_1_0*tau_on_p - mu_1_y_0_1*p_y_1_0*tau_on + mu_1_y_1_0*p_y_1_0*tau_on - mu_1_y_0_1*mu_2_y_1_0*p_y_1_0*tau_on_p + mu_1_y_1_0*mu_2_y_1_0*p_y_1_0*tau_on_p;
f(9) = mu_2_y_1_0^2*p_y_1_0*tau_on_p - p_y_0_1*(gamma_p*mu_2_y_0_1 - k_p*mu_1_y_0_1) + C_2_2_y_1_0*p_y_1_0*tau_on_p - mu_2_y_0_1*p_y_1_0*tau_on + mu_2_y_1_0*p_y_1_0*tau_on - mu_2_y_0_1*mu_2_y_1_0*p_y_1_0*tau_on_p;
f(10) = p_y_0_1*(k_m - 2*C_1_1_y_0_1*gamma_m + gamma_m*mu_1_y_0_1) - C_1_1_y_0_1*p_y_1_0*(tau_on + mu_2_y_1_0*tau_on_p) + p_y_1_0*tau_on*(mu_1_y_0_1 - mu_1_y_1_0)^2 + C_1_1_y_1_0*p_y_1_0*tau_on - C_1_2_y_1_0*p_y_1_0*tau_on_p*(2*mu_1_y_0_1 - 2*mu_1_y_1_0) + mu_2_y_1_0*p_y_1_0*tau_on_p*(mu_1_y_0_1 - mu_1_y_1_0)^2 + C_1_1_y_1_0*mu_2_y_1_0*p_y_1_0*tau_on_p;
f(11) = C_1_2_y_1_0*p_y_1_0*tau_on - C_1_2_y_0_1*p_y_1_0*(tau_on + mu_2_y_1_0*tau_on_p) - p_y_0_1*(C_1_2_y_0_1*gamma_m + C_1_2_y_0_1*gamma_p - C_1_1_y_0_1*k_p) - C_1_2_y_1_0*p_y_1_0*tau_on_p*(mu_2_y_0_1 - mu_2_y_1_0) - C_2_2_y_1_0*p_y_1_0*tau_on_p*(mu_1_y_0_1 - mu_1_y_1_0) + p_y_1_0*tau_on*(mu_1_y_0_1 - mu_1_y_1_0)*(mu_2_y_0_1 - mu_2_y_1_0) + C_1_2_y_1_0*mu_2_y_1_0*p_y_1_0*tau_on_p + mu_2_y_1_0*p_y_1_0*tau_on_p*(mu_1_y_0_1 - mu_1_y_1_0)*(mu_2_y_0_1 - mu_2_y_1_0);
f(12) = p_y_0_1*(2*C_1_2_y_0_1*k_p - 2*C_2_2_y_0_1*gamma_p + gamma_p*mu_2_y_0_1 + k_p*mu_1_y_0_1) - C_2_2_y_0_1*p_y_1_0*(tau_on + mu_2_y_1_0*tau_on_p) + p_y_1_0*tau_on*(mu_2_y_0_1 - mu_2_y_1_0)^2 + C_2_2_y_1_0*p_y_1_0*tau_on - C_2_2_y_1_0*p_y_1_0*tau_on_p*(2*mu_2_y_0_1 - 2*mu_2_y_1_0) + mu_2_y_1_0*p_y_1_0*tau_on_p*(mu_2_y_0_1 - mu_2_y_1_0)^2 + C_2_2_y_1_0*mu_2_y_1_0*p_y_1_0*tau_on_p;
M = diag(sym([[1], [1], [p_y_1_0], [p_y_1_0], [p_y_1_0], [p_y_1_0], [p_y_1_0], [p_y_0_1], [p_y_0_1], [p_y_0_1], [p_y_0_1], [p_y_0_1]]));
%%
% INITIAL CONDITIONS

x0 = sym(zeros(size(x)));

x0(1) = r0;
x0(2) = 0;
x0(3) = 1;
x0(4) = 0;
x0(5) = 0;
x0(6) = 0;
x0(7) = 0;
x0(8) = 0;
x0(9) = 0;
x0(10) = 0;
x0(11) = 0;
x0(12) = 0;
dx0 = sym(zeros(size(x)));
dx0(1) = - tau_on;
dx0(2) = tau_on;
dx0(3) = - r0*gamma_m ;
dx0(4) = r0*k_p ;
dx0(5) = r0*gamma_m;
dx0(6) = 0;
dx0(7) = r0*k_p;
dx0(8) = r0*tau_on;
dx0(9) = 0;
dx0(10) = r0^2*tau_on;
dx0(11) = 0;
dx0(12) = 0;

%%
% OBSERVABLES

y = sym(zeros(2,1));

y(1) = offsetP + mu_2_y_1_0*scaleP;
y(2) = C_2_2_y_0_1*scaleP^2;

%%
% SYSTEM STRUCT

model.sym.x = x;
model.sym.u = u;
model.sym.f = f;
model.sym.M = M;
model.sym.p = p;
model.sym.x0 = x0;
model.sym.dx0 = dx0;
model.sym.y = y;
end
