# Supplementary material for: Scalable Parameter Estimation for Genome-Scale Biochemical Reaction Networks
Source: PLoS Comput Biol. 2017 Jan 23;13(1):e1005331. doi: 10.1371/journal.pcbi.1005331 (PMC5256869; doi:10.1371/journal.pcbi.1005331)
Supplement: S1 Code — This zip-file contains the MATLAB code for the simulation and application examples presented in the paper. We provide implementations of all models, parameter estimation to allow everybody to reproduce the results. (ZIP) [file pcbi.1005331.s002.zip › code/AMICI/examples/example_8/example_model_8.m]

close all
clear
amiwrap('model_example_8','example_model_8_syms',pwd)

a = 2;
b = 1;
c = 1;
d = 1;

p = [a b c d];

v0 = 1;
I0 = 1;
tI = 1;

k = [v0,I0];

t = linspace(0,2.6,10002);

options.sensi = 1;

sol = simulate_model_example_8(t,p,k,[],options);

[g,g_fd_f,g_fd_b,g_fd_c] = testGradient(p,@(theta) simulate_model_example_8(t,theta,k,[],options),1e-8,'x','sx');

figure
plot(t,sol.y)


figure
for ip = 1:length(p)
    subplot(length(p),1,ip)
    plot(t,g(:,:,ip),'.-')
    hold on
    plot(t,g_fd_f(:,:,ip),'.-')
    plot(t,g_fd_b(:,:,ip),'.-')
    plot(t,g_fd_c(:,:,ip),'.-')
    if(ip == 1)
        legend('g','fd_f','fd_b','fd_c','Location','EastOutside')
    end
end
