# Supplementary material for: Scalable Parameter Estimation for Genome-Scale Biochemical Reaction Networks
Source: PLoS Comput Biol. 2017 Jan 23;13(1):e1005331. doi: 10.1371/journal.pcbi.1005331 (PMC5256869; doi:10.1371/journal.pcbi.1005331)
Supplement: S1 Code — This zip-file contains the MATLAB code for the simulation and application examples presented in the paper. We provide implementations of all models, parameter estimation to allow everybody to reproduce the results. (ZIP) [file pcbi.1005331.s002.zip › code/AMICI/examples/example_dirac/example_dirac.m]

function example_dirac()
    %%
    % COMPILATION
    
    [exdir,~,~]=fileparts(which('example_dirac.m'));
    % compile the model
    amiwrap('model_dirac','model_dirac_syms',exdir)
    
    %%
    % SIMULATION
    
    % time vector
    t = linspace(0,3,1001);
    p = [1;0.5;2;3];
    k = [];
    
    options = amioption('sensi',0,...
        'maxsteps',1e4);
    
    % load mex into memory
    [msg] = which('simulate_model_dirac'); % fix for inaccessability problems
    sol = simulate_model_dirac(t,log10(p),k,[],options);
    
    tic
    sol = simulate_model_dirac(t,log10(p),k,[],options);
    disp(['Time elapsed with amiwrap: ' num2str(toc) ])
    
    %%
    % ODE15S
    
    sig = 1e-2;
    delta_num = @(tau) exp(-1/2*(tau/sig).^2)/(sqrt(2*pi)*sig);
    
    ode_system = @(t,x,p,k) [-p(1)*x(1)+delta_num(t-p(2));
        +p(3)*x(1) - p(4)*x(2)];
    
    options_ode45 = odeset('RelTol',options.rtol,'AbsTol',options.atol,'MaxStep',options.maxsteps);
    
    tic
    [~, X_ode45] = ode45(@(t,x) ode_system(t,x,p,k),t,[0;0],options_ode45);
    disp(['Time elapsed with ode45: ' num2str(toc) ])
    
    %%
    % PLOTTING
    
    figure
    c_x = get(gca,'ColorOrder');
    subplot(2,2,1)
    for ix = 1:size(sol.x,2)
        plot(t,sol.x(:,ix),'.-','Color',c_x(ix,:))
        hold on
        plot(t,X_ode45(:,ix),'--','Color',c_x(ix,:))
    end
    
    legend('x1','x1_{ode45}','x2','x2_{ode15s}','Location','NorthEastOutside')
    legend boxoff
    xlabel('time t')
    ylabel('x')
    box on
    subplot(2,2,2)
    plot(t,abs(sol.x-X_ode45),'--')
    set(gca,'YScale','log')
    ylim([1e-10,1e0])
    legend('error x1','error x2','Location','NorthEastOutside')
    legend boxoff
    
    subplot(2,2,3)
    plot(t,sol.y,'.-','Color',c_x(1,:))
    hold on
    plot(t,X_ode45(:,2),'--','Color',c_x(1,:))
    legend('y1','y1_{ode45}','Location','NorthEastOutside')
    legend boxoff
    xlabel('time t')
    ylabel('y')
    box on
    
    subplot(2,2,4)
    plot(t,abs(sol.y-X_ode45(:,2)),'--')
    set(gca,'YScale','log')
    ylim([1e-10,1e0])
    legend('error y1','Location','NorthEastOutside')
    legend boxoff
    xlabel('time t')
    ylabel('y')
    box on
    set(gcf,'Position',[100 300 1200 500])
    
    
    %%
    % FORWARD SENSITIVITY ANALYSIS
    
    options.sensi = 1;
    
    sol = simulate_model_dirac(t,log10(p),k,[],options);
    
    %%
    % FINITE DIFFERENCES
    
    eps = 1e-4;
    xi = log10(p);
    for ip = 1:4;
        xip = xi;
        xip(ip) = xip(ip) + eps;
        solp = simulate_model_dirac(t,xip,k,[],options);
        sx_fd(:,:,ip) = (solp.x - sol.x)/eps;
        sy_fd(:,:,ip) = (solp.y - sol.y)/eps;
    end
    
    %%
    % PLOTTING
    figure
    for ip = 1:4
        subplot(4,2,ip*2-1)
        hold on
        for ix = 1:size(sol.x,2)
            plot(t,sol.sx(:,ix,ip),'.-','Color',c_x(ix,:))
            plot(t,sx_fd(:,ix,ip),'--','Color',c_x(ix,:))
        end
        ylim([-2,2])
        legend('x1','x1_{fd}','x2','x2_{fd}','Location','NorthEastOutside')
        legend boxoff
        title(['state sensitivity for p' num2str(ip)])
        xlabel('time t')
        ylabel('x')
        box on
        
        subplot(4,2,ip*2)
        plot(t,abs(sol.sx(:,:,ip)-sx_fd(:,:,ip)),'r--')
        legend('error x1','error x2','Location','NorthEastOutside')
        legend boxoff
        title(['state sensitivity for p' num2str(ip)])
        xlabel('time t')
        ylabel('error')
        ylim([1e-12,1e0])
        set(gca,'YScale','log')
        box on
    end
    set(gcf,'Position',[100 300 1200 500])
    
    figure
    for ip = 1:4
        subplot(4,2,ip*2-1)
        hold on
        for iy = 1:size(sol.y,2)
            plot(t,sol.sy(:,iy,ip),'.-','Color',c_x(iy,:))
            plot(t,sy_fd(:,iy,ip),'--','Color',c_x(iy,:))
        end
        ylim([-2,2])
        legend('y1','y1_{fd}','Location','NorthEastOutside')
        legend boxoff
        title(['observable sensitivity for p' num2str(ip)])
        xlabel('time t')
        ylabel('y')
        box on
        
        subplot(4,2,ip*2)
        plot(t,abs(sol.sy(:,:,ip)-sy_fd(:,:,ip)),'r--')
        legend('error y1','Location','NorthEastOutside')
        legend boxoff
        title(['observable sensitivity for p' num2str(ip)])
        xlabel('time t')
        ylabel('error')
        ylim([1e-12,1e0])
        set(gca,'YScale','log')
        box on
    end
    set(gcf,'Position',[100 300 1200 500])
    
    drawnow
    
end
