# Supplementary material for: Scalable Parameter Estimation for Genome-Scale Biochemical Reaction Networks
Source: PLoS Comput Biol. 2017 Jan 23;13(1):e1005331. doi: 10.1371/journal.pcbi.1005331 (PMC5256869; doi:10.1371/journal.pcbi.1005331)
Supplement: S1 Code — This zip-file contains the MATLAB code for the simulation and application examples presented in the paper. We provide implementations of all models, parameter estimation to allow everybody to reproduce the results. (ZIP) [file pcbi.1005331.s002.zip › code/AMICI/examples/example_dirac_adjoint/example_model_5_paper.m]

clear
%% COMPILATION

[exdir,~,~]=fileparts(which('example_model_5.m'));
cd(exdir)
% compile the model
amiwrap('model_example_5','example_model_5_syms',exdir)

%% SIMULATION

% time vector
tout = linspace(0,4,9);
tfine = linspace(0,4,10001);
p = [1;0.5;2;3];
k = [];

D.Y = [  0.00714742903826096
      -0.00204966058299775
         0.382159034587845
          0.33298932672138
         0.226111476113441
         0.147028440865854
        0.0882468698791813
        0.0375887796628869
        0.0373422340295005];

D.Sigma_Y = 0.01*ones(size(D.Y));


options.sensi = 1;
options.sensi_meth = 'adjoint';
options.maxsteps = 2e4;
sol = simulate_model_example_5(tout,log10(p),k,D,options);
options.sensi = 0;
solfine = simulate_model_example_5(tfine,log10(p),k,[],options);

figure
errorbar(tout,D.Y,D.Sigma_Y)
hold on
plot(tfine,solfine.y)
legend('data','simulation')
xlabel('time t')
ylabel('observable')
title(['log-likelihood: ' num2str(sol.llh) ])

%% SYMBOLIC SOLUTION

syms x1(t) x2(t)
eqn1 = diff(x1) == -p(1)*x1;
eqn2 = x1(p(2)) == 1;
eqn3 = diff(x2) == p(3)*x1 - p(4)*x2;
eqn4 = x2(p(2)) == 0;

S = dsolve(eqn1,eqn2,eqn3,eqn4);
xx1 = matlabFunction(S.x1);
xx2 = matlabFunction(S.x2);

tfine = linspace(0,4,10001);
x1fine = xx1(tfine).*(tfine>=p(2));
x2fine = xx2(tfine).*(tfine>=p(2));

syms xB1(t) xB2(t)
eqn1B = diff(xB1) == p(1)*xB1 - p(3)*xB2;
eqn3B = diff(xB2) == p(4)*xB2;

syms sigma my 
x = sym('x',[2,1]);
J = -0.5*((x(2) - my)/sigma)^2;
dJdx = jacobian(J,x);
m0 = matlabFunction(dJdx);

mu1fine = zeros(size(x1fine));
mu2fine = zeros(size(x2fine));
for it = 1:length(tout);
    mm0 = m0(D.Y(it),D.Sigma_Y(it),x2fine(tfine == tout(it)));
    eqn2B = xB1(tout(it)) == mm0(1);
    eqn4B = xB2(tout(it)) == mm0(2);
    S = dsolve(eqn1B,eqn2B,eqn3B,eqn4B);
    xxB1 = matlabFunction(S.xB1);
    xxB2 = matlabFunction(S.xB2);
    mu1fine = mu1fine + xxB1(tfine).*(tfine<=tout(it));
    mu2fine = mu2fine + xxB2(tfine).*(tfine<=tout(it));
end

grad(1,1) = trapz(tfine,-x1fine.*mu1fine)*p(1)*log(10);
t_idx = find(tfine == p(2));
grad(2,1) = -(p(3)*mu2fine(t_idx)-p(1)*mu1fine(t_idx))*p(2)*log(10);
grad(3,1) = trapz(tfine,x1fine.*mu2fine)*p(3)*log(10);
grad(4,1) = trapz(tfine,-x2fine.*mu2fine)*p(4)*log(10);

%% FD

eps = 1e-7;
xi = log10(p);
grad_fd_f = NaN(4,1);
grad_fd_b = NaN(4,1);
for ip = 1:4;
    options.sensi = 0;
    xip = xi;
    xip(ip) = xip(ip) + eps;
    solpf = simulate_model_example_5(tout,xip,k,D,options);
    grad_fd_f(ip,1) = (solpf.llh-sol.llh)/eps;
    xip = xi;
    xip(ip) = xip(ip) - eps;
    solpb = simulate_model_example_5(tout,xip,k,D,options);
    grad_fd_b(ip,1) = -(solpb.llh-sol.llh)/eps;
end

figure
scatter(abs(grad_fd_f),abs(sol.sllh))
hold on
scatter(abs(grad_fd_b),abs(sol.sllh))
set(gca,'XScale','log')
set(gca,'YScale','log')
hold on
plot([1e1,1e4],[1e1,1e4],'k:')
xlim([1e1,1e4])
ylim([1e1,1e4])
legend('forward FD','backward FD')

%% figures paper

fs = 20;
lw = 2;
lwf = 1.5;
cm = lines;

% system

figure
plot(tout,D.Y,'x','LineWidth',2*lw,'Color',cm(5,:),'MarkerSize',15)
hold on
plot(tfine,solfine.y,'k','LineWidth',lw)
xlabel('time t')
ylabel('observable')
set(gca,'FontSize',fs)
set(gca,'LineWidth',lwf)
xlim([-0.1,4.1])
ylim([-0.05,0.4])
set(gca,'XTick',[])
set(gca,'YTick',[])
set(gcf,'PaperPositionMode','auto','Position',[100 300 300 200])
print('-depsc','-r300',['y'])

% finite differences
figure
plot(tfine,solfine.y,'k:','LineWidth',lw)
hold on
xip = xi;
xip(1) = xip(1) + 1e-1;
solp = simulate_model_example_5(tfine,xip,k,[],options);
plot(tfine,solp.y,'LineWidth',lw,'Color',cm(1,:))
xlabel('time')
ylabel('observable')
xlim([-0.1,4.1])
ylim([-0.05,0.4])
set(gca,'FontSize',fs)
set(gca,'LineWidth',lwf)
set(gca,'XTick',[])
set(gca,'YTick',[])
set(gcf,'PaperPositionMode','auto','Position',[100 300 300 200])
print('-depsc','-r300',['sy_fd'])


figure
bar(1:4,grad_fd_b,'LineWidth',lw,'FaceColor',[0.5,0.5,0.5])
set(gca,'XTick',[])
set(gca,'YTick',[])
ylabel('sensitivity J')
xlabel('parameters')
set(gca,'FontSize',fs)
set(gca,'LineWidth',lwf)
ylim([-300,300])
set(gcf,'PaperPositionMode','auto','Position',[100 300 300 200])
print('-depsc','-r300',['sJ_fd'])

% forward sensitivities
options.sensi = 1;
options.sensi_meth = 'forward';
options.maxsteps = 1e6;
% load mex into memory
sol = simulate_model_example_5(tfine,log10(p),k,[],options);

figure
hold on
plot(tfine,sol.sy(:,:,1),'LineWidth',lw,'Color',cm(2,:))
box on
xlabel('time')
ylabel('obs. sensitivity')
set(gca,'FontSize',fs)
set(gca,'LineWidth',lwf)
set(gca,'XTick',[])
set(gca,'YTick',[])
ylim([-0.6,0.4])
xlim([-0.1,4.1])
set(gcf,'PaperPositionMode','auto','Position',[100 300 300 200])
print('-depsc','-r300',['sy_fsa'])

sol = simulate_model_example_5(tout,log10(p),k,[],options);
sJ = -(squeeze(sol.sy)')*((sol.y-D.Y)./(D.Sigma_Y.^2));
figure
bar(1:4,sJ,'LineWidth',lw,'FaceColor',[0.5,0.5,0.5])
set(gca,'XTick',[])
set(gca,'YTick',[])
xlabel('parameters')
ylabel('sensitivity J')
set(gca,'FontSize',fs)
set(gca,'LineWidth',lwf)
ylim([-300,300])
set(gcf,'PaperPositionMode','auto','Position',[100 300 300 200])
print('-depsc','-r300',['sJ_fsa'])

% adjoint sensitivities

figure
plot(tfine,mu1fine,'LineWidth',lw,'Color',cm(3,:))
hold on
plot(tfine,mu2fine,'LineWidth',lw,'Color',cm(3,:))
xlabel('time')
ylabel('adjoint state')
xlim([-0.1,4.1])
set(gca,'XTick',[])
set(gca,'YTick',[])
set(gca,'FontSize',fs)
set(gca,'LineWidth',lwf)
set(gcf,'PaperPositionMode','auto','Position',[100 300 300 200])
print('-depsc','-r300',['sy_asa'])

figure
bar(0,sum(-x1fine.*mu1fine*(4/(length(tfine)-1))*p(1)*log(10)),'LineWidth',lw,'FaceColor',[0.5,0.5,0.5])
hold on
plot(tfine,fliplr(cumsum(fliplr(-x1fine.*mu1fine*(4/(length(tfine)-1))*p(1)*log(10)))),'LineWidth',lw,'Color',cm(3,:))
scatter(0,sum(-x1fine.*mu1fine*(4/(length(tfine)-1))*p(1)*log(10)),40,cm(3,:),'o','LineWidth',lw)
xlabel('time')
ylabel('sensitivity J')
set(gca,'FontSize',fs)
set(gca,'LineWidth',lwf)
set(gca,'XTick',[])
set(gca,'YTick',[])
ylim([-300,300])
xlim([-0.1,4.1])
set(gcf,'PaperPositionMode','auto','Position',[100 300 300 200])
print('-depsc','-r300',['sJ_asa'])
