# Supplementary material for: Scalable Parameter Estimation for Genome-Scale Biochemical Reaction Networks
Source: PLoS Comput Biol. 2017 Jan 23;13(1):e1005331. doi: 10.1371/journal.pcbi.1005331 (PMC5256869; doi:10.1371/journal.pcbi.1005331)
Supplement: S1 Code — This zip-file contains the MATLAB code for the simulation and application examples presented in the paper. We provide implementations of all models, parameter estimation to allow everybody to reproduce the results. (ZIP) [file pcbi.1005331.s002.zip › code/AMICI/examples/example_dirac_secondorder/example_dirac_secondorder.m]

function example_dirac_secondorder()
    %%
    % COMPILATION
    
    [exdir,~,~]=fileparts(which('example_dirac_secondorder.m'));
    % compile the model
    amiwrap('model_dirac_secondorder','model_dirac_secondorder_syms',exdir,1)
    
    %%
    % SIMULATION
    
    % time vector
    t = linspace(0,3,1001);
    p = [1;0.5;2;3];
    k = [];
    
    options = amioption('sensi',0,...
        'maxsteps',1e4);
    
    % load mex into memory
    [msg] = which('simulate_model_secondorder_dirac'); % fix for inaccessability problems
    options.sensi = 2;
    sol = simulate_model_dirac_secondorder(t,log10(p),k,[],options);
    
    %%
    % FORWARD SENSITIVITY ANALYSIS
    
    options.sensi = 2;
    
    sol = simulate_model_dirac_secondorder(t,log10(p),k,[],options);
    
    %%
    % FINITE DIFFERENCES
    
    options.sensi = 1;
    
    eps = 1e-4;
    xi = log10(p);
    for ip = 1:4;
        xip = xi;
        xip(ip) = xip(ip) + eps;
        solp = simulate_model_dirac_secondorder(t,xip,k,[],options);
        s2x_fd(:,:,:,ip) = (solp.sx - sol.sx)/eps;
        s2y_fd(:,:,:,ip) = (solp.sy - sol.sy)/eps;
    end
    
    %%
    % PLOTTING
    figure
    c_x = get(gca,'ColorOrder');
    for ip = 1:4
        for jp = 1:4
            subplot(4,4,(ip-1)*4+jp)
            hold on
            for ix = 1:size(sol.x,2)
                plot(t,sol.s2x(:,ix,ip,jp),'.-','Color',c_x(ix,:))
                plot(t,s2x_fd(:,ix,ip,jp),'--','Color',c_x(ix,:))
            end
            ylim([-10,10])
            legend('x1','x1_{fd}','x2','x2_{fd}','Location','NorthEastOutside')
            legend boxoff
            title(['state sensitivity for p' num2str(ip) '/p' num2str(jp)])
            xlabel('time t')
            ylabel('x')
            box on
        end
    end
    set(gcf,'Position',[100 300 1200 500])
    figure
    for ip = 1:4
        for jp = 1:4
            subplot(4,4,(ip-1)*4+jp)
            plot(t,abs(sol.s2x(:,:,ip,jp)-s2x_fd(:,:,ip,jp)),'r--')
            legend('error x1','error x2','Location','NorthEastOutside')
            legend boxoff
            title(['state sensitivity for p' num2str(ip) '/p' num2str(jp)])
            xlabel('time t')
            ylabel('error')
            ylim([1e-12,1e0])
            set(gca,'YScale','log')
            box on
        end
    end
    set(gcf,'Position',[100 300 1200 500])
    
    drawnow
    
end
