# Supplementary material for: Scalable Parameter Estimation for Genome-Scale Biochemical Reaction Networks
Source: PLoS Comput Biol. 2017 Jan 23;13(1):e1005331. doi: 10.1371/journal.pcbi.1005331 (PMC5256869; doi:10.1371/journal.pcbi.1005331)
Supplement: S1 Code — This zip-file contains the MATLAB code for the simulation and application examples presented in the paper. We provide implementations of all models, parameter estimation to allow everybody to reproduce the results. (ZIP) [file pcbi.1005331.s002.zip › code/AMICI/examples/example_dirac_secondorder/simulate_model_dirac_secondorder.m]

% simulate_model_dirac_secondorder.m is the matlab interface to the cvodes mex
%   which simulates the ordinary differential equation and respective
%   sensitivities according to user specifications.
%
% USAGE:
% ======
% [...] = simulate_model_dirac_secondorder(tout,theta)
% [...] = simulate_model_dirac_secondorder(tout,theta,kappa,data,options)
% [status,tout,x,y,sx,sy] = simulate_model_dirac_secondorder(...)
%
% INPUTS:
% =======
% tout ... 1 dimensional vector of timepoints at which a solution to the ODE is desired
% theta ... 1 dimensional parameter vector of parameters for which sensitivities are desired.
%           this corresponds to the specification in model.sym.p
% kappa ... 1 dimensional parameter vector of parameters for which sensitivities are not desired.
%           this corresponds to the specification in model.sym.k
% data ... struct containing the following fields. Can have the following fields %     Y ... 2 dimensional matrix containing data.
%           columns must correspond to observables and rows to time-points
%     Sigma_Y ... 2 dimensional matrix containing standard deviation of data.
%           columns must correspond to observables and rows to time-points
%     T ... (optional) 2 dimensional matrix containing events.
%           columns must correspond to event-types and rows to possible event-times
%     Sigma_T ... (optional) 2 dimensional matrix containing standard deviation of events.
%           columns must correspond to event-types and rows to possible event-times
% options ... additional options to pass to the cvodes solver. Refer to the cvodes guide for more documentation.
%    .atol ... absolute tolerance for the solver. default is specified in the user-provided syms function.
%    .rtol ... relative tolerance for the solver. default is specified in the user-provided syms function.
%    .maxsteps    ... maximal number of integration steps. default is specified in the user-provided syms function.
%    .tstart    ... start of integration. for all timepoints before this, values will be set to initial value.
%    .sens_ind ... 1 dimensional vector of indexes for which sensitivities must be computed.
%           default value is 1:length(theta).
%    .sx0 ... user-provided sensitivity initialisation. this should be a matrix of dimension [#states x #parameters].
%        default is sensitivity initialisation based on the derivative of the state initialisation.%    .lmm    ... linear multistep method for forward problem.
%        1: Adams-Bashford
%        2: BDF (DEFAULT)
%    .iter    ... iteration method for linear multistep.
%        1: Functional
%        2: Newton (DEFAULT)
%    .linsol   ... linear solver module.
%        direct solvers:
%        1: Dense (DEFAULT)
%        2: Band (not implented)
%        3: LAPACK Dense (not implented)
%        4: LAPACK Band  (not implented)
%        5: Diag (not implented)
%        implicit krylov solvers:
%        6: SPGMR
%        7: SPBCG
%        8: SPTFQMR
%        sparse solvers:
%        9: KLU
%    .stldet   ... flag for stability limit detection. this should be turned on for stiff problems.
%        0: OFF
%        1: ON (DEFAULT)
%    .qPositiveX   ... vector of 0 or 1 of same dimension as state vector. 1 enforces positivity of states.
%    .sensi_meth   ... method for sensitivity analysis.
%        'forward': forward sensitivity analysis (DEFAULT)
%        'adjoint': adjoint sensitivity analysis 
%        'ss': steady state sensitivity analysis 
%    .adjoint   ... flag for adjoint sensitivity analysis.
%        true: on 
%        false: off (DEFAULT)
%    .ism   ... only available for sensi_meth == 1. Method for computation of forward sensitivities.
%        1: Simultaneous (DEFAULT)
%        2: Staggered
%        3: Staggered1
%    .Nd   ... only available for sensi_meth == 2. Number of Interpolation nodes for forward solution. 
%              Default is 1000. 
%    .interpType   ... only available for sensi_meth == 2. Interpolation method for forward solution.
%        1: Hermite (DEFAULT for problems without discontinuities)
%        2: Polynomial (DEFAULT for problems with discontinuities)
%    .data_model   ... noise model for data.
%        1: Normal (DEFAULT)
%        2: Lognormal 
%    .event_model   ... noise model for events.
%        1: Normal (DEFAULT)
%    .ordering   ... online state reordering.
%        0: AMD reordering
%        1: COLAMD reordering (default)
%        2: natural reordering
%
% Outputs:
% ========
% sol.status ... flag for status of integration. generally status<0 for failed integration
% sol.t ... vector at which the solution was computed
% sol.llh ... likelihood value
% sol.chi2 ... chi2 value
% sol.sllh ... gradient of likelihood
% sol.s2llh ... hessian of likelihood
% sol.x ... time-resolved state vector
% sol.y ... time-resolved output vector
% sol.sx ... time-resolved state sensitivity vector
% sol.sy ... time-resolved output sensitivity vector
% sol.z event output
% sol.sz sensitivity of event output
function varargout = simulate_model_dirac_secondorder(varargin)

% DO NOT CHANGE ANYTHING IN THIS FILE UNLESS YOU ARE VERY SURE ABOUT WHAT YOU ARE DOING
% MANUAL CHANGES TO THIS FILE CAN RESULT IN WRONG SOLUTIONS AND CRASHING OF MATLAB
if(nargin<2)
    error('Not enough input arguments.');
else
    tout=varargin{1};
    phi=varargin{2};
end
if(nargin>=3)
    kappa=varargin{3};
else
    kappa=[];
end
theta = 10.^(phi(:));


if(nargin==2)
    kappa = [];
end
if(length(theta)<4)
    error('provided parameter vector is too short');
end


pbar = ones(size(theta));
pbar(pbar==0) = 1;
xscale = [];
if(nargin>=5)
    options_ami = amioption(varargin{5});
else
    options_ami = amioption();
end
if(isempty(options_ami.sens_ind))
    options_ami.sens_ind = 1:4;
end
options_ami.id = transpose([0  0]);

options_ami.z2event = []; % MUST NOT CHANGE THIS VALUE
if(nargout>1)
    if(nargout>6)
        options_ami.sensi = 2;
        options_ami.sensi_meth = 'forward';
    elseif(nargout>4)
        options_ami.sensi = 1;
        options_ami.sensi_meth = 'forward';
    else
        options_ami.sensi = 0;
    end
end
if(options_ami.ss>0)
    if(options_ami.sensi>1)
        error('Computation of steady state sensitivity only possible for first order sensitivities');
    end
    options_ami.sensi = 0;
end
np = length(options_ami.sens_ind); % MUST NOT CHANGE THIS VALUE
if(np == 0)
    options_ami.sensi = 0;
end
if(isempty(options_ami.qpositivex))
    options_ami.qpositivex = zeros(2,1);
else
    if(numel(options_ami.qpositivex)==2)
        options_ami.qpositivex = options_ami.qpositivex(:);
    else
        error('Number of elements in options_ami.qpositivex does not match number of states 2');
    end
end
plist = options_ami.sens_ind-1;
if(nargin>=4)
    if(isempty(varargin{4}));
        data=amidata(length(tout),1,0,options_ami.nmaxevent,length(kappa));
    else
        data=amidata(varargin{4});
    end
else
    data=amidata(length(tout),1,0,options_ami.nmaxevent,length(kappa));
end
if(data.ne>0);
    options_ami.nmaxevent = data.ne;
else
    data.ne = options_ami.nmaxevent;
end
if(isempty(kappa))
    kappa = data.condition;
end
if(isempty(tout))
    tout = data.t;
end
if(~all(tout==sort(tout)))
    error('Provided time vector is not monotonically increasing!');
end
if(not(length(tout)==length(unique(tout))))
    error('Provided time vector has non-unique entries!!');
end
if(max(options_ami.sens_ind)>4)
    error('Sensitivity index exceeds parameter dimension!')
end
if(length(kappa)<0)
    error('provided condition vector is too short');
end
if(~isempty(options_ami.sx0))
    if(size(options_ami.sx0,2)~=np)
        error('Number of rows in sx0 field does not agree with number of model parameters!');
    end
    options_ami.sx0 = bsxfun(@times,options_ami.sx0,1./(permute(theta(options_ami.sens_ind),[2,1])*log(10)));
end
if(options_ami.sensi<2)
sol = ami_model_dirac_secondorder(tout,theta(1:4),kappa(1:0),options_ami,plist,pbar,xscale,data);
else
sol = ami_model_dirac_secondorder_o2(tout,theta(1:4),kappa(1:0),options_ami,plist,pbar,xscale,data);
end
if(options_ami.sensi==1)
    sol.sllh = sol.sllh.*theta(options_ami.sens_ind)*log(10);
    sol.sx = bsxfun(@times,sol.sx,permute(theta(options_ami.sens_ind),[3,2,1])*log(10));
    sol.sy = bsxfun(@times,sol.sy,permute(theta(options_ami.sens_ind),[3,2,1])*log(10));
    sol.sz = bsxfun(@times,sol.sz,permute(theta(options_ami.sens_ind),[3,2,1])*log(10));
    sol.ssigmay = bsxfun(@times,sol.ssigmay,permute(theta(options_ami.sens_ind),[3,2,1])*log(10));
    sol.ssigmayz = bsxfun(@times,sol.ssigmaz,permute(theta(options_ami.sens_ind),[3,2,1])*log(10));
end
if(options_ami.sensi == 2)
    sx = sol.sx(:,1:2,:);
    sy = sol.sy(:,1:1,:);
    for iz = 1:0
        sz(:,iz,:) = sol.sz(:,2*iz-1,:);
    end
    s2x = reshape(sol.sx(:,3:end,:),length(tout),2,length(theta(options_ami.sens_ind)),length(theta(options_ami.sens_ind)));
    s2y = reshape(sol.sy(:,2:end,:),length(tout),1,length(theta(options_ami.sens_ind)),length(theta(options_ami.sens_ind)));
    for iz = 1:0
        s2z(:,iz,:,:) = reshape(sol.sz(:,((iz-1)*(length(theta(options_ami.sens_ind)+1))+2):((iz-1)*(length(theta(options_ami.sens_ind)+1))+length(theta(options_ami.sens_ind))+1),:),options_ami.nmaxevent,1,length(theta(options_ami.sens_ind)),length(theta(options_ami.sens_ind)));
    end
    sol.x = sol.x(:,1:2);
    sol.y = sol.y(:,1:1);
    sol.z = sol.z(:,1:0);
    sol.sx = bsxfun(@times,sx,permute(theta(options_ami.sens_ind),[3,2,1])*log(10));
    sol.sy = bsxfun(@times,sy,permute(theta(options_ami.sens_ind),[3,2,1])*log(10));
    sol.s2x = bsxfun(@times,s2x,permute(theta(options_ami.sens_ind)*transpose(theta(options_ami.sens_ind))*(log(10)^2),[4,3,2,1])) + bsxfun(@times,sx,permute(diag(log(10)^2*theta(options_ami.sens_ind).*ones(length(theta(options_ami.sens_ind)),1)),[4,3,2,1]));
    sol.s2y = bsxfun(@times,s2y,permute(theta(options_ami.sens_ind)*transpose(theta(options_ami.sens_ind))*(log(10)^2),[4,3,2,1])) + bsxfun(@times,sy,permute(diag(log(10)^2*theta(options_ami.sens_ind).*ones(length(theta(options_ami.sens_ind)),1)),[4,3,2,1]));
end
if(options_ami.sensi_meth == 3)
    sol.dxdotdp = bsxfun(@times,sol.dxdotdp,permute(theta(options_ami.sens_ind),[2,1])*log(10));
    sol.dydp = bsxfun(@times,sol.dydp,permute(theta(options_ami.sens_ind),[2,1])*log(10));
    sol.sx = -sol.J\sol.dxdotdp;
    sol.sy = sol.dydx*sol.sx + sol.dydp;
end
if(nargout>1)
    varargout{1} = sol.status;
    varargout{2} = sol.t;
    varargout{3} = sol.x;
    varargout{4} = sol.y;
    if(nargout>4)
        varargout{5} = sol.sx;
        varargout{6} = sol.sy;
        if(nargout>6)
            varargout{7} = sol.s2x;
            varargout{8} = sol.s2y;
        end
    end
else
    varargout{1} = sol;
end
end
