# Supplementary material for: Scalable Parameter Estimation for Genome-Scale Biochemical Reaction Networks
Source: PLoS Comput Biol. 2017 Jan 23;13(1):e1005331. doi: 10.1371/journal.pcbi.1005331 (PMC5256869; doi:10.1371/journal.pcbi.1005331)
Supplement: S1 Code — This zip-file contains the MATLAB code for the simulation and application examples presented in the paper. We provide implementations of all models, parameter estimation to allow everybody to reproduce the results. (ZIP) [file pcbi.1005331.s002.zip › code/AMICI/examples/example_events/model_events_syms.m]

function [model] = model_events_syms()

% set the parametrisation of the problem options are 'log', 'log10' and
% 'lin' (default).
model.param = 'log10';

%%
% STATES


% create state syms
syms x1 x2 x3

% create state vector
model.sym.x = [
x1 x2 x3
];

%%
% PARAMETERS ( for these sensitivities will be computed )

% create parameter syms
syms p1 p2 p3 p4

% create parameter vector 
model.sym.p = [p1,p2,p3,p4];

% set the parametrisation of the problem options are 'log', 'log10' and
% 'lin' (default).
model.param = 'log10'; 

%%
% CONSTANTS ( for these no sensitivities will be computed )
% this part is optional and can be ommited

% create parameter syms
syms k1 k2 k3 k4

% create parameter vector 
model.sym.k = [k1 k2 k3 k4];

%%
% SYSTEM EQUATIONS

% create symbolic variable for time
syms t

model.sym.xdot = sym(zeros(size(model.sym.x)));

% piecewise defined function
model.sym.xdot(1) = -p1*heaviside(t-p4)*x1;
% inhomogeneous
model.sym.xdot(2) = +p2*x1*exp(-0.1*t)-p3*x2 ;
model.sym.xdot(3) = -1.5*x3;

%%
% INITIAL CONDITIONS

model.sym.x0 = sym(zeros(size(model.sym.x)));

model.sym.x0(1) = k1;
model.sym.x0(2) = k2;
model.sym.x0(3) = k3;

%%
% OBSERVALES

model.sym.y = sym(zeros(1,1));

model.sym.y(1) = p4 * (x1+x2+x3);


%%
% EVENTS
% this part is optional and can be ommited
syms t

% events fire when there is a zero crossing of the root function
model.event(1) = amievent(x3-x2,0,t);
model.event(2) = amievent(x3-x1,0,t);

end
