# Supplementary material for: Scalable Parameter Estimation for Genome-Scale Biochemical Reaction Networks
Source: PLoS Comput Biol. 2017 Jan 23;13(1):e1005331. doi: 10.1371/journal.pcbi.1005331 (PMC5256869; doi:10.1371/journal.pcbi.1005331)
Supplement: S1 Code — This zip-file contains the MATLAB code for the simulation and application examples presented in the paper. We provide implementations of all models, parameter estimation to allow everybody to reproduce the results. (ZIP) [file pcbi.1005331.s002.zip › code/AMICI/examples/example_jakstat_adjoint/pnas_data_original.xls]

## Sheet: Sheet1
time	pSTAT_au	pSTAT_au_std	tSTAT_au	tSTAT_au_std	pEpoR_au
0			1	0.084	0.01713
2	0.3315	0.05	0.9275	0.046	0.145
4	0.8645	0.066	0.7923	0.038	0.2442
6	0.9635	0.07	0.7778	0.032	0.7659
8	0.9279	0.065	0.7053	0.033	1
10	0.8162	0.051	0.6522	0.037	0.8605
12	0.7553	0.053	0.5894	0.039	0.7829
14	0.768	0.051	0.5894	0.04	0.5705
16	0.8416	0.04	0.6377	0.03	0.6217
18	0.768	0.04	0.6425	0.028	0.331
20	0.801	0.048	0.6908	0.03	0.3388
25	0.7832	0.052	0.6908	0.031	0.3116
30	0.8086	0.054	0.7585	0.032	0.05062
40	0.4888	0.055	0.8068	0.04	0.02504
50	0.2782	0.044	0.9275	0.046	0.01163
60	0.2553	0.071	0.971	0.082
