# Supplementary material for: Scalable Parameter Estimation for Genome-Scale Biochemical Reaction Networks
Source: PLoS Comput Biol. 2017 Jan 23;13(1):e1005331. doi: 10.1371/journal.pcbi.1005331 (PMC5256869; doi:10.1371/journal.pcbi.1005331)
Supplement: S1 Code — This zip-file contains the MATLAB code for the simulation and application examples presented in the paper. We provide implementations of all models, parameter estimation to allow everybody to reproduce the results. (ZIP) [file pcbi.1005331.s002.zip › code/AMICI/include/amici.h]

#ifndef amici_h
#define amici_h
#include <include/udata.h>
#include <include/rdata.h>
#include <include/edata.h>
#include <include/tdata.h>

/* sensitivity method */
#define AMI_FSA 1
#define AMI_ASA 2
#define AMI_SS  3

/* linear solvers */
#define AMI_DENSE       1
#define AMI_BAND        2
#define AMI_LAPACKDENSE 3
#define AMI_LAPACKBAND  4
#define AMI_DIAG        5
#define AMI_SPGMR       6
#define AMI_SPBCG       7
#define AMI_SPTFQMR     8
#define AMI_KLU         9

#define AMI_NORMAL      1
#define AMI_LOGNORMAL   2
#define AMI_ONEOUTPUT   5

#define AMI_SUCCESS               0
#define AMI_ROOT_RETURN           2
#define AMI_DATA_RETURN           1
#define AMI_NORMAL                1
#define AMI_ONE_STEP              2

UserData setupUserData(const mxArray *prhs[]);
ReturnData setupReturnData(mxArray *plhs[], void *user_data, double *pstatus);
ExpData setupExpData(const mxArray *prhs[], void *user_data);

void *setupAMI(int *status, void *user_data, void *temp_data);
void setupAMIB(int *status,void *ami_mem, void *user_data, void *temp_data);

void getDataSensisFSA(int *status, int it, void *ami_mem, void  *user_data, void *return_data, void *exp_data, void *temp_data);
void getDataSensisASA(int *status, int it, void *ami_mem, void  *user_data, void *return_data, void *exp_data, void *temp_data);

void getEventSensisFSA(int *status, int ie, void *ami_mem, void  *user_data, void *return_data, void *temp_data);
void getEventSensisASA(int *status, int ie, void *ami_mem, void  *user_data, void *return_data, void *exp_data, void *temp_data);

void getEventSigma(int *status, int ie, int iz, void *ami_mem, void  *user_data, void *return_data, void *exp_data, void *temp_data);
void getEventObjective(int *status, int ie, void *ami_mem, void  *user_data, void *return_data, void *exp_data, void *temp_data);

void getDataOutput(int *status, int it, void *ami_mem, void  *user_data, void *return_data, void *exp_data, void *temp_data);
void getEventOutput(int *status, realtype *tlastroot, void *ami_mem, void  *user_data, void *return_data, void *exp_data, void *temp_data);
void fillEventOutput(int *status, void *ami_mem, void  *user_data, void *return_data, void *exp_data, void *temp_data);

void handleEvent(int *status, int iroot, realtype *tlastroot, void *ami_mem, void  *user_data, void *return_data, void *exp_data, void *temp_data);
void handleDataPoint(int *status, int it, void *ami_mem, void  *user_data, void *return_data, void *exp_data, void *temp_data);
void handleDataPointB(int *status, int it, void *ami_mem, void  *user_data, void *return_data, void *temp_data);
void handleEventB(int *status, int iroot, void *ami_mem, void  *user_data, void *temp_data);

void applyEventBolus(int *status, void *ami_mem, void  *user_data, void *temp_data);
void applyEventSensiBolusFSA(int *status, void *ami_mem, void  *user_data, void *temp_data);

realtype getTnext(realtype *troot, int iroot, realtype *tdata, int it, void *user_data);

void initHeaviside(int *status, void  *user_data, void *temp_data);
void updateHeaviside(int *status, void  *user_data, void *temp_data);
void updateHeavisideB(int *status, int iroot, void  *user_data, void *temp_data);

void getDiagnosis(int *status,int it, void *ami_mem, void  *user_data, void *return_data);
void getDiagnosisB(int *status,int it, void *ami_mem, void  *user_data, void *return_data, void *temp_data);


#endif /* amici_symbolic_functions_h */
