# Supplementary material for: Scalable Parameter Estimation for Genome-Scale Biochemical Reaction Networks
Source: PLoS Comput Biol. 2017 Jan 23;13(1):e1005331. doi: 10.1371/journal.pcbi.1005331 (PMC5256869; doi:10.1371/journal.pcbi.1005331)
Supplement: S1 Code — This zip-file contains the MATLAB code for the simulation and application examples presented in the paper. We provide implementations of all models, parameter estimation to allow everybody to reproduce the results. (ZIP) [file pcbi.1005331.s002.zip › code/AMICI/include/cvodewrap.h]

#ifndef cvodewrap_h
#define cvodewrap_h

#include <cvodes/cvodes.h>
/*#include <cvodes/cvodes_lapack.h>*/
#include <cvodes/cvodes_band.h>
#include <cvodes/cvodes_bbdpre.h>
#include <cvodes/cvodes_dense.h>
#include <cvodes/cvodes_diag.h>
#include <cvodes/cvodes_spbcgs.h>
#include <cvodes/cvodes_spgmr.h>
#include <cvodes/cvodes_sptfqmr.h>
#include <cvodes/cvodes_klu.h>
#include <klu.h>
#include <amd.h>
#include <colamd.h>
#include <btf.h>
#include <stdbool.h>


static void wrap_ErrHandlerFn(int error_code, const char *module, const char *function, char *msg, void *eh_data) {
    char buffer[250];
    sprintf(buffer,"AMICI ERROR: in module %s in function %s : %s ",module,function,msg);
    char buffid[250];
    switch (error_code) {
        case 99:
            sprintf(buffid,"AMICI:mex:%s:%s:CV_WARNING",module,function);
            break;
            
        case -1:
            sprintf(buffid,"AMICI:mex:%s:%s:CV_TOO_MUCH_WORK",module,function);
            break;
            
        case -2:
            sprintf(buffid,"AMICI:mex:%s:%s:CV_TOO_MUCH_ACC",module,function);
            break;

        case -3:
            sprintf(buffid,"AMICI:mex:%s:%s:CV_ERR_FAILURE",module,function);
            break;

        case -4:
            sprintf(buffid,"AMICI:mex:%s:%s:CV_CONV_FAILURE",module,function);
            break;
            
        default:
            sprintf(buffid,"AMICI:mex:%s:%s:CV_OTHER",module,function);
            break;
    }
    
    mexWarnMsgIdAndTxt(buffid,buffer);
};

static void *AMICreate(int lmm, int iter) {
    return CVodeCreate(lmm,iter);
};

static int AMISStolerances(void *mem, double rtol,double atol) {
    return CVodeSStolerances(mem,rtol,atol);
};

static int AMISensEEtolerances(void *mem) {
    return CVodeSensEEtolerances(mem);
};

static int AMISetSensErrCon(void *mem,bool error_corr) {
    return CVodeSetSensErrCon(mem,error_corr);
};

static int AMISetQuadErrConB(void *mem,int which, bool flag) {
    return CVodeSetQuadErrConB(mem,which,flag);
};

static int AMIGetRootInfo(void *mem,int *rootsfound) {
    return CVodeGetRootInfo(mem,rootsfound);
};

static int AMISetErrHandlerFn(void *mem) {
    return CVodeSetErrHandlerFn(mem,wrap_ErrHandlerFn,NULL);
};

static int AMISetUserData(void *mem, void *user_data) {
    return CVodeSetUserData(mem,user_data);
};

static int AMISetUserDataB(void *mem, int which, void *user_data) {
    return CVodeSetUserDataB(mem, which, user_data);
};

static int AMISetMaxNumSteps(void *mem, long int mxsteps) {
    return CVodeSetMaxNumSteps(mem,mxsteps);
};

static int AMISetStabLimDet(void *mem, int stldet) {
    return CVodeSetStabLimDet(mem,stldet);
};

static int AMISetStabLimDetB(void *mem, int which, int stldet) {
    return CVodeSetStabLimDetB(mem,which,stldet);
};

static int AMISetId(void *mem, N_Vector id) {
    return(0);
};

static int AMISetSuppressAlg(void *mem, bool flag) {
    return(0);
};

static int AMIReInit(void *mem, realtype t0, N_Vector yy0, N_Vector yp0) {
    return CVodeReInit( mem, t0, yy0);
};

static int AMISensReInit(void *mem, int ism, N_Vector *yS0, N_Vector *ypS0) {
    return CVodeSensReInit( mem, ism, yS0);
};

static int AMISetSensParams(void *mem, realtype *p, realtype *pbar, int *plist) {
    return CVodeSetSensParams(mem, p, pbar, plist);
};

static int AMIGetDky(void *mem, realtype t, int k, N_Vector dky) {
    return CVodeGetDky(mem, t, k, dky);
};

static int AMIGetSens(void *mem, realtype *tret, N_Vector *yySout) {
    return CVodeGetSens( mem, tret, yySout);
};

static int AMIRootInit(void *mem, int nrtfn, void *ptr) {
    return CVodeRootInit( mem, nrtfn, ptr);
};

static void AMIFree(void **mem) {
    CVodeFree(mem);
};

static int AMIAdjInit(void *mem, long int steps, int interp) {
    return CVodeAdjInit(mem, steps, interp);
};

static int AMICreateB(void *mem, int lmm, int iter, int *which) {
    return CVodeCreateB(mem, lmm, iter, which);
};

static int AMIReInitB(void *mem, int which, realtype tB0, N_Vector yyB0, N_Vector ypB0) {
    return CVodeReInitB(mem, which, tB0, yyB0);
};

static int AMISStolerancesB(void *mem, int which, realtype relTolB, realtype absTolB) {
    return CVodeSStolerancesB(mem, which, relTolB, absTolB);
};

static int AMIQuadReInitB(void *mem, int which, N_Vector yQB0) {
    return CVodeQuadReInitB(mem, which, yQB0);
};

static int AMIQuadSStolerancesB(void *mem, int which, realtype reltolQB, realtype abstolQB) {
    return CVodeQuadSStolerancesB(mem, which, reltolQB, abstolQB);
};

static int AMISolve(void *mem, realtype tout, N_Vector yret, N_Vector ypret, realtype *tret, int itask) {
    return CVode(mem, tout, yret, tret, itask);
};

static int AMISolveF(void *mem, realtype tout, N_Vector yret, N_Vector ypret, realtype *tret, int itask, int *ncheckPtr) {
    return CVodeF(mem, tout, yret, tret, itask, ncheckPtr);
};

static int AMISolveB(void *mem, realtype tBout, int itaskB) {
    return CVodeB(mem, tBout, itaskB);
};

static int AMISetMaxNumStepsB(void *mem, int which, long int mxstepsB) {
    return CVodeSetMaxNumStepsB(mem, which, mxstepsB);
};

static int AMIGetB(void *mem, int which, realtype *tret, N_Vector yy, N_Vector yp) {
    return CVodeGetB(mem, which, tret, yy);
};

static int AMIGetQuadB(void *mem, int which, realtype *tret, N_Vector qB) {
    return CVodeGetQuadB(mem, which, tret, qB);
};

static int AMIDense(void *mem, int nx) {
    return CVDense(mem, nx);
};

static int AMIDenseB(void *mem, int which, int nx) {
    return CVDenseB(mem, which, nx);
};

static int AMIBand(void *mem, int nx, int ubw, int lbw) {
    return CVBand(mem, nx, ubw, lbw);
};

static int AMIBandB(void *mem, int which, int nx, int ubw, int lbw) {
    return CVBandB(mem, which, nx, ubw, lbw);
};

static int AMIDiag(void *mem) {
    return CVDiag(mem);
};

static int AMIDiagB(void *mem, int which) {
    return CVDiagB(mem,which);
};

static int AMISpgmr(void *mem, int prectype, int maxl) {
    return CVSpgmr(mem, prectype, maxl);
};

static int AMISpgmrB(void *mem, int which, int prectype, int maxl) {
    return CVSpgmrB(mem, which, prectype, maxl);
};

static int AMISpbcg(void *mem, int prectype, int maxl) {
    return CVSpbcg(mem, prectype, maxl);
};

static int AMISpbcgB(void *mem, int which, int prectype, int maxl) {
    return CVSpbcgB(mem, which, prectype, maxl);
};

static int AMISptfqmr(void *mem, int prectype, int maxl) {
    return CVSptfqmr(mem, prectype, maxl);
};

static int AMISptfqmrB(void *mem, int which, int prectype, int maxl) {
    return CVSptfqmrB(mem, which, prectype, maxl);
};

static int AMIKLU(void *mem, int nx, int nnz) {
    return CVKLU(mem, nx, nnz);
};

static int AMIKLUSetOrdering(void *mem, int ordering) {
    return CVKLUSetOrdering(mem, ordering);
};

static int AMIKLUSetOrderingB(void *mem, int which, int ordering) {
    return CVKLUSetOrderingB(mem, which, ordering);
};

static int AMIKLUB(void *mem, int which, int nx, int nnz) {
    return CVKLUB(mem, which, nx, nnz);
};

static int AMIGetNumSteps(void *mem, long int *numsteps) {
    return CVodeGetNumSteps(mem,numsteps);
}

static int AMIGetNumRhsEvals(void *mem, long int *numrhsevals) {
    return CVodeGetNumRhsEvals(mem,numrhsevals);
}

static int AMIGetLastOrder(void *mem,int *order) {
    return CVodeGetLastOrder(mem,order);
}

static void *AMIGetAdjBmem(void *mem, int which) {
    return CVodeGetAdjCVodeBmem(mem,which);
}

static int AMICalcIC(void *mem, realtype tout1) {
    return(0);
}

static int AMICalcICB(void *mem, int which, realtype tout1, N_Vector xB, N_Vector dxB) {
    return(0);
}

static int AMISetStopTime(void *mem, realtype tstop) {
    return CVodeSetStopTime(mem, tstop);
}

#endif /* CVodewrap_h */
