# Supplementary material for: Scalable Parameter Estimation for Genome-Scale Biochemical Reaction Networks
Source: PLoS Comput Biol. 2017 Jan 23;13(1):e1005331. doi: 10.1371/journal.pcbi.1005331 (PMC5256869; doi:10.1371/journal.pcbi.1005331)
Supplement: S1 Code — This zip-file contains the MATLAB code for the simulation and application examples presented in the paper. We provide implementations of all models, parameter estimation to allow everybody to reproduce the results. (ZIP) [file pcbi.1005331.s002.zip › code/AMICI/include/edata.h]

#define my edata->am_my
#define ysigma edata->am_ysigma
#define mz edata->am_mz
#define zsigma edata->am_zsigma

#ifndef _MY_EDATA
#define _MY_EDATA

#include <nvector/nvector_serial.h>  /* defs. of serial NVECTOR fcts. and macros  */
#include <sundials/sundials_klu_impl.h> /* def. of type klu solver */
#include <sundials/sundials_sparse.h> /* def. of type sparse stuff */
#include <sundials/sundials_types.h> /* def. of type realtype */
#include <sundials/sundials_math.h>  /* definition of ABS */
#include <sundials/sundials_config.h>

/** @brief struct that carries all information about experimental data */
typedef struct {
    /** observed data */
    double *am_my; 
    /** standard deviation of observed data */
    double *am_ysigma; 
    
    /** observed events */
    double *am_mz; 
    /** standard deviation of observed events */
    double *am_zsigma; 
    
	} *ExpData;
#endif /* _MY_EDATA */
