# Supplementary material for: Scalable Parameter Estimation for Genome-Scale Biochemical Reaction Networks
Source: PLoS Comput Biol. 2017 Jan 23;13(1):e1005331. doi: 10.1371/journal.pcbi.1005331 (PMC5256869; doi:10.1371/journal.pcbi.1005331)
Supplement: S1 Code — This zip-file contains the MATLAB code for the simulation and application examples presented in the paper. We provide implementations of all models, parameter estimation to allow everybody to reproduce the results. (ZIP) [file pcbi.1005331.s002.zip › code/AMICI/include/idawrap.h]

#ifndef idawrap_h
#define idawrap_h

#include <idas/idas.h>
/*#include <idas/idas_lapack.h>*/
#include <idas/idas_band.h>
#include <idas/idas_bbdpre.h>
#include <idas/idas_dense.h>
/*#include <idas/idas_diag.h>*/
#include <idas/idas_spbcgs.h>
#include <idas/idas_spgmr.h>
#include <idas/idas_sptfqmr.h>
#include <idas/idas_klu.h>
#include <klu.h>
#include <amd.h>
#include <colamd.h>
#include <btf.h>


static void wrap_ErrHandlerFn(int error_code, const char *module, const char *function, char *msg, void *eh_data) {
    char buffer[250];
    sprintf(buffer,"AMICI ERROR: in module %s in function %s : %s ",module,function,msg);
    char buffid[250];
    switch (error_code) {
        case 99:
            sprintf(buffid,"AMICI:mex:%s:%s:CV_WARNING",module,function);
            break;
            
        case -1:
            sprintf(buffid,"AMICI:mex:%s:%s:CV_TOO_MUCH_WORK",module,function);
            break;
            
        case -2:
            sprintf(buffid,"AMICI:mex:%s:%s:CV_TOO_MUCH_ACC",module,function);
            break;
            
        case -3:
            sprintf(buffid,"AMICI:mex:%s:%s:CV_ERR_FAILURE",module,function);
            break;
            
        case -4:
            sprintf(buffid,"AMICI:mex:%s:%s:CV_CONV_FAILURE",module,function);
            break;
            
        default:
            sprintf(buffid,"AMICI:mex:%s:%s:CV_OTHER",module,function);
            break;
    }
    
    mexWarnMsgIdAndTxt(buffid,buffer);
};

static void *AMICreate(int lmm, int iter) {
    return IDACreate();
};

static int AMISStolerances(void *mem, double rtol,double atol) {
    return IDASStolerances(mem,rtol,atol);
};

static int AMISensEEtolerances(void *mem) {
    return IDASensEEtolerances(mem);
};

static int AMISetSensErrCon(void *mem,bool error_corr) {
    return IDASetSensErrCon(mem,error_corr);
};

static int AMISetQuadErrConB(void *mem,int which, bool flag) {
    return IDASetQuadErrConB(mem,which,flag);
};

static int AMIGetRootInfo(void *mem,int *rootsfound) {
    return IDAGetRootInfo(mem,rootsfound);
};

static int AMISetErrHandlerFn(void *mem) {
    return IDASetErrHandlerFn(mem,wrap_ErrHandlerFn,NULL);
};

static int AMISetUserData(void *mem, void *user_data) {
    return IDASetUserData(mem,user_data);
};

static int AMISetUserDataB(void *mem, int which, void *user_data) {
    return IDASetUserDataB(mem, which, user_data);
};

static int AMISetMaxNumSteps(void *mem, long int mxsteps) {
    return IDASetMaxNumSteps(mem,mxsteps);
};

static int AMISetStabLimDet(void *mem, int stldet) {
    return(0);
};

static int AMISetStabLimDetB(void *mem, int which, int stldet) {
    return(0);
};

static int AMISetId(void *mem, N_Vector id) {
    return IDASetId(mem, id);
};

static int AMISetSuppressAlg(void *mem, bool flag) {
    return IDASetSuppressAlg(mem, flag);
};

static int AMIReInit(void *mem, realtype t0, N_Vector yy0, N_Vector yp0) {
    return IDAReInit( mem, t0, yy0, yp0);
};

static int AMISensReInit(void *mem, int ism, N_Vector *yS0, N_Vector *ypS0) {
    return IDASensReInit( mem, ism, yS0, ypS0);
};

static int AMISetSensParams(void *mem, realtype *p, realtype *pbar, int *plist) {
    return IDASetSensParams(mem, p, pbar, plist);
};

static int AMIGetDky(void *mem, realtype t, int k, N_Vector dky) {
    return IDAGetDky(mem, t, k, dky);
};

static int AMIGetSens(void *mem, realtype *tret, N_Vector *yySout) {
    return IDAGetSens( mem, tret, yySout);
};

static int AMIRootInit(void *mem, int nrtfn, void *ptr) {
    return IDARootInit( mem, nrtfn, ptr);
};

static void AMIFree(void **mem) {
    IDAFree(mem);
};

static int AMIAdjInit(void *mem, long int steps, int interp) {
    return IDAAdjInit(mem, steps, interp);
};

static int AMICreateB(void *mem, int lmm, int iter, int *which) {
    return IDACreateB(mem, which);
};

static int AMIReInitB(void *mem, int which, realtype tB0, N_Vector yyB0, N_Vector ypB0) {
    return IDAReInitB(mem, which, tB0, yyB0, ypB0);
};

static int AMISStolerancesB(void *mem, int which, realtype relTolB, realtype absTolB) {
    return IDASStolerancesB(mem, which, relTolB, absTolB);
};

static int AMIQuadReInitB(void *mem, int which, N_Vector yQB0) {
    return IDAQuadReInitB(mem, which, yQB0);
};

static int AMIQuadSStolerancesB(void *mem, int which, realtype reltolQB, realtype abstolQB) {
    return IDAQuadSStolerancesB(mem, which, reltolQB, abstolQB);
};

static int AMISolve(void *mem, realtype tout, N_Vector yret, N_Vector ypret, realtype *tret, int itask) {
    return IDASolve(mem, tout, tret, yret, ypret, itask);
};

static int AMISolveF(void *mem, realtype tout, N_Vector yret, N_Vector ypret, realtype *tret, int itask, int *ncheckPtr) {
    return IDASolveF(mem, tout, tret, yret, ypret, itask, ncheckPtr);
};

static int AMISolveB(void *mem, realtype tBout, int itaskB) {
    return IDASolveB(mem, tBout, itaskB);
};

static int AMISetMaxNumStepsB(void *mem, int which, long int mxstepsB) {
    return IDASetMaxNumStepsB(mem, which, mxstepsB);
};

static int AMIGetB(void *mem, int which, realtype *tret, N_Vector yy, N_Vector yp) {
    return IDAGetB(mem, which, tret, yy, yp);
};

static int AMIGetQuadB(void *mem, int which, realtype *tret, N_Vector qB) {
    return IDAGetQuadB(mem, which, tret, qB);
};

static int AMIDense(void *mem, int nx) {
    return IDADense(mem, nx);
};

static int AMIDenseB(void *mem, int which, int nx) {
    return IDADenseB(mem, which, nx);
};

static int AMIBand(void *mem, int nx, int ubw, int lbw) {
    return IDABand(mem, nx, ubw, lbw);
};

static int AMIBandB(void *mem, int which, int nx, int ubw, int lbw) {
    return IDABandB(mem, which, nx, ubw, lbw);
};

static int AMIDiag(void *mem) {
    return(-99);
};

static int AMIDiagB(void *mem, int which) {
    return(-99);
};

static int AMISpgmr(void *mem, int prectype, int maxl) {
    return IDASpgmr(mem, maxl);
};

static int AMISpgmrB(void *mem, int which, int prectype, int maxl) {
    return IDASpgmrB(mem, which, maxl);
};

static int AMISpbcg(void *mem, int prectype, int maxl) {
    return IDASpbcg(mem, maxl);
};

static int AMISpbcgB(void *mem, int which, int prectype, int maxl) {
    return IDASpbcgB(mem, which, maxl);
};

static int AMISptfqmr(void *mem, int prectype, int maxl) {
    return IDASptfqmr(mem, maxl);
};

static int AMISptfqmrB(void *mem, int which, int prectype, int maxl) {
    return IDASptfqmrB(mem, which, maxl);
};

static int AMIKLU(void *mem, int nx, int nnz) {
    return IDAKLU(mem, nx, nnz);
};

static int AMIKLUSetOrdering(void *mem, int ordering) {
    return IDAKLUSetOrdering(mem, ordering);
};

static int AMIKLUSetOrderingB(void *mem, int which, int ordering) {
    return IDAKLUSetOrderingB(mem, which, ordering);
};

static int AMIKLUB(void *mem, int which, int nx, int nnz) {
    return IDAKLUB(mem, which, nx, nnz);
};

static int AMIGetNumSteps(void *mem, long int *numsteps) {
    return IDAGetNumSteps(mem,numsteps);
}

static int AMIGetNumRhsEvals(void *mem, long int *numrhsevals) {
    return IDAGetNumResEvals(mem,numrhsevals);
}

static int AMIGetLastOrder(void *mem,int *order) {
    return IDAGetLastOrder(mem,order);
}

static void *AMIGetAdjBmem(void *mem, int which) {
    return IDAGetAdjIDABmem(mem,which);
}

static int AMICalcIC(void *mem, realtype tout1){
    return IDACalcIC(mem,IDA_YA_YDP_INIT , tout1);
}

static int AMICalcICB(void *mem, int which, realtype tout1, N_Vector xB, N_Vector dxB) {
    return IDACalcICB(mem, which, tout1, xB, dxB);
}

static int AMISetStopTime(void *mem, realtype tstop) {
    return IDASetStopTime(mem, tstop);
}


#endif /* idawrap_h */
