# Supplementary material for: Scalable Parameter Estimation for Genome-Scale Biochemical Reaction Networks
Source: PLoS Comput Biol. 2017 Jan 23;13(1):e1005331. doi: 10.1371/journal.pcbi.1005331 (PMC5256869; doi:10.1371/journal.pcbi.1005331)
Supplement: S1 Code — This zip-file contains the MATLAB code for the simulation and application examples presented in the paper. We provide implementations of all models, parameter estimation to allow everybody to reproduce the results. (ZIP) [file pcbi.1005331.s002.zip › code/AMICI/include/rdata.h]

#define tsdata rdata->am_tsdata
#define xdotdata rdata->am_xdotdata
#define dxdotdpdata rdata->am_dxdotdpdata
#define dydxdata rdata->am_dydxdata
#define dydpdata rdata->am_dydpdata
#define Jdata rdata->am_Jdata
#define zdata rdata->am_zdata
#define sigmazdata rdata->am_sigmazdata
#define szdata rdata->am_szdata
#define ssigmazdata rdata->am_ssigmazdata
#define xdata rdata->am_xdata
#define sxdata rdata->am_sxdata
#define ydata rdata->am_ydata
#define sigmaydata rdata->am_sigmaydata
#define sydata rdata->am_sydata
#define ssigmaydata rdata->am_ssigmaydata

#define numstepsdata rdata->am_numstepsdata
#define numrhsevalsdata rdata->am_numrhsevalsdata
#define orderdata rdata->am_orderdata

#define numstepsSdata rdata->am_numstepsSdata
#define numrhsevalsSdata rdata->am_numrhsevalsSdata

#define llhdata rdata->am_llhdata
#define sllhdata rdata->am_sllhdata
#define s2llhdata rdata->am_s2llhdata
#define chi2data rdata->am_chi2data


#ifndef _MY_RDATA
#define _MY_RDATA

#include <nvector/nvector_serial.h>  /* defs. of serial NVECTOR fcts. and macros  */
#include <sundials/sundials_klu_impl.h> /* def. of type klu solver */
#include <sundials/sundials_sparse.h> /* def. of type sparse stuff */
#include <sundials/sundials_types.h> /* def. of type realtype */
#include <sundials/sundials_math.h>  /* definition of ABS */
#include <sundials/sundials_config.h>

/** @brief struct that stores all data which is later returned by the mex function */
typedef struct {

    /** timepoints */
    double *am_tsdata; 
    /** time derivative */
    double *am_xdotdata;
    /** parameter derivative of time derivative */
    double *am_dxdotdpdata; 
    /** state derivative of observables */
    double *am_dydxdata; 
    /** parameter derivative of observables */
    double *am_dydpdata; 
    /** Jacobian of differential equation right hand side */
    double *am_Jdata; 
    /** event output */
    double *am_zdata;
    /** event output sigma standard deviation */
    double *am_sigmazdata;
    /** parameter derivative of event output */
    double *am_szdata;
    /** parameter derivative of event output standard deviation */
    double *am_ssigmazdata;
    /** state */
    double *am_xdata;
    /** parameter derivative of state */
    double *am_sxdata;
    /** observable */
    double *am_ydata;
    /** observable standard deviation */
    double *am_sigmaydata;
    /** parameter derivative of observable */
    double *am_sydata;
    /** parameter derivative of observable standard deviation */
    double *am_ssigmaydata;
    
    /** number of integration steps forward problem */
    double *am_numstepsdata;
    /** number of integration steps backward problem */
    double *am_numstepsSdata; 
    /** number of right hand side evaluations forward problem */
    double *am_numrhsevalsdata;
    /** number of right hand side evaluations backwad problem */
    double *am_numrhsevalsSdata; 
    /** employed order forward problem */
    double *am_orderdata;
    
    /** likelihood value */
    double *am_llhdata;
    /** chi2 value */
    double *am_chi2data;
    /** parameter derivative of likelihood */
    double *am_sllhdata;
    /** second order parameter derivative of likelihood */
    double *am_s2llhdata;
    
	} *ReturnData;
#endif /* _MY_RDATA */
