# Supplementary material for: Scalable Parameter Estimation for Genome-Scale Biochemical Reaction Networks
Source: PLoS Comput Biol. 2017 Jan 23;13(1):e1005331. doi: 10.1371/journal.pcbi.1005331 (PMC5256869; doi:10.1371/journal.pcbi.1005331)
Supplement: S1 Code — This zip-file contains the MATLAB code for the simulation and application examples presented in the paper. We provide implementations of all models, parameter estimation to allow everybody to reproduce the results. (ZIP) [file pcbi.1005331.s002.zip › code/AMICI/include/spline.h]

#ifndef amici_spline_h
#define amici_spline_h
#include <math.h>
#include <src/spline.c>


#undef k
#undef ss

int spline(int n, int end1, int end2,
            double slope1, double slope2,
            double x[], double y[],
            double b[], double c[], double d[]);
            
double seval(int n, double u,
              double x[], double y[],
              double b[], double c[], double d[]);

double deriv(int n, double u,
              double x[],
              double b[], double c[], double d[]);

double sinteg(int n, double u,
              double x[], double y[],
              double b[], double c[], double d[]);
#endif /* spline_h */
