# Supplementary material for: Scalable Parameter Estimation for Genome-Scale Biochemical Reaction Networks
Source: PLoS Comput Biol. 2017 Jan 23;13(1):e1005331. doi: 10.1371/journal.pcbi.1005331 (PMC5256869; doi:10.1371/journal.pcbi.1005331)
Supplement: S1 Code — This zip-file contains the MATLAB code for the simulation and application examples presented in the paper. We provide implementations of all models, parameter estimation to allow everybody to reproduce the results. (ZIP) [file pcbi.1005331.s002.zip › code/AMICI/include/tdata.h]

#define t tdata->am_t

#define x tdata->am_x
#define x_old tdata->am_x_old
#define x_disc tdata->am_x_disc
#define xdot_disc tdata->am_xdot_disc
#define xdot_old_disc tdata->am_xdot_old_disc
#define dx tdata->am_dx
#define dx_old tdata->am_dx_old
#define xdot tdata->am_xdot
#define xdot_old tdata->am_xdot_old
#define xB tdata->am_xB
#define xB_old tdata->am_xB_old
#define dxB tdata->am_dxB
#define xQB tdata->am_xQB
#define xQB_old tdata->am_xQB_old
#define NVsx tdata->am_sx
#define sdx tdata->am_sdx
#define Jtmp tdata->am_Jtmp
#define id tdata->am_id

#define llhS0 tdata->am_llhS0
#define g tdata->am_g
#define r tdata->am_r
#define dzdp tdata->am_dzdp
#define dzdx tdata->am_dzdx
#define dgdp tdata->am_dgdp
#define dgdx tdata->am_dgdx
#define drdp tdata->am_drdp
#define drdx tdata->am_drdx
#define drvaldx tdata->am_drvaldx
#define dydp tdata->am_dydp
#define dydx tdata->am_dydx
#define sigma_y tdata->am_sigma_y
#define dsigma_ydp tdata->am_dsigma_ydp
#define sigma_z tdata->am_sigma_z
#define dsigma_zdp tdata->am_dsigma_zdp

#define x_tmp tdata->am_x_tmp
#define dx_tmp tdata->am_dx_tmp
#define xB_tmp tdata->am_xB_tmp
#define dxB_tmp tdata->am_dxB_tmp
#define xQB_tmp tdata->am_xQB_tmp
#define sx_tmp tdata->am_sx_tmp
#define sdx_tmp tdata->am_sdx_tmp
#define xdot_tmp tdata->am_xdot_tmp
#define id_tmp tdata->am_id_tmp

#define rootsfound tdata->am_rootsfound
#define rootvals tdata->am_rootvals
#define rootidx tdata->am_rootidx
#define nroots tdata->am_nroots

#define deltax tdata->am_deltax
#define deltasx tdata->am_deltasx
#define deltaxB tdata->am_deltaxB
#define deltaqB tdata->am_deltaqB

#define which tdata->am_which

#define discs tdata->am_discs
#define irdiscs tdata->am_irdiscs


#ifndef _MY_TDATA
#define _MY_TDATA

#include <nvector/nvector_serial.h>  /* defs. of serial NVECTOR fcts. and macros  */
#include <sundials/sundials_klu_impl.h> /* def. of type klu solver */
#include <sundials/sundials_sparse.h> /* def. of type sparse stuff */
#include <sundials/sundials_types.h> /* def. of type realtype */
#include <sundials/sundials_math.h>  /* definition of ABS */
#include <sundials/sundials_config.h>

/** @brief struct that provides temporary storage for different variables */
typedef struct {
    /** current time */
    realtype am_t;
    
    
    /** state vector */
    N_Vector am_x; 
    /** old state vector */
    N_Vector am_x_old;
    /** array of state vectors at discontinuities*/
    N_Vector *am_x_disc;
    /** array of differential state vectors at discontinuities*/
    N_Vector *am_xdot_disc;
    /** array of old differential state vectors at discontinuities*/
    N_Vector *am_xdot_old_disc;
    /** differential state vector */
    N_Vector am_dx;
    /** old differential state vector */
    N_Vector am_dx_old;
    /** time derivative state vector */
    N_Vector am_xdot;
    /** old time derivative state vector */
    N_Vector am_xdot_old;
    /** adjoint state vector */
    N_Vector am_xB;
    /** old adjoint state vector */
    N_Vector am_xB_old;
    /** differential adjoint state vector */
    N_Vector am_dxB; 
    /** quadrature state vector */
    N_Vector am_xQB;
    /** old quadrature state vector */
    N_Vector am_xQB_old;
    /** sensitivity state vector array */
    N_Vector *am_sx; 
    /** differential sensitivity state vector array */
    N_Vector *am_sdx; 
    /** index indicating DAE equations vector */
    N_Vector am_id;
    /** Jacobian */
    DlsMat am_Jtmp;
    
    /** parameter derivative of likelihood array */
    realtype *am_llhS0;
    /** data likelihood */
    realtype am_g;
    /** parameter derivative of data likelihood */
    realtype *am_dgdp;
    /** state derivative of data likelihood */
    realtype *am_dgdx;
    /** event likelihood */
    realtype am_r;
    /** parameter derivative of event likelihood */
    realtype *am_drdp;
    /** state derivative of event likelihood */
    realtype *am_drdx;
    /** root function likelihood */
    realtype am_rval; 
    /** parameter derivative of root function likelihood */
    realtype *am_drvaldp;
    /** state derivative of root function likelihood */
    realtype *am_drvaldx;
    /** state derivative of event */
    realtype *am_dzdx;
    /** parameter derivative of event */
    realtype *am_dzdp;
    /** parameter derivative of observable */
    realtype *am_dydp;
    /** state derivative of observable */
    realtype *am_dydx;
    /** initial sensitivity of observable */
    realtype *am_yS0;
    /** data standard deviation */
    realtype *am_sigma_y;
    /** parameter derivative of data standard deviation */
    realtype *am_dsigma_ydp;
    /** event standard deviation */
    realtype *am_sigma_z;
    /** parameter derivative of event standard deviation */
    realtype *am_dsigma_zdp;
    
    /** state array */
    realtype *am_x_tmp;
    /** sensitivity state array */
    realtype *am_sx_tmp;
    /** differential state array */
    realtype *am_dx_tmp;
    /** differential sensitivity state array */
    realtype *am_sdx_tmp;
    /** time derivative state array */
    realtype *am_xdot_tmp;
    /** differential adjoint state array */
    realtype *am_xB_tmp;
    /** quadrature state array */
    realtype *am_xQB_tmp;
    /** differential adjoint state array */
    realtype *am_dxB_tmp;
    /** index indicating DAE equations array */
    realtype *am_id_tmp;

    
    /** array of flags indicating which root has beend found */
    /*!
    array of length nr with the indices of the user functions gi found to have a root. For i = 0, . . . ,nr?1, rootsfound[i]?= 0 if gi has a root, and = 0 if not.
    */
    int *am_rootsfound;
    /** array of index which root has been found */
    int *am_rootidx;
    /** array of number of found roots for a certain event type */
    int *am_nroots;
    /** array of values of the root function */
    double *am_rootvals;
    
    
    /** change in x */
    realtype *am_deltax;
    /** change in sx */
    realtype *am_deltasx;
    /** change in xB */
    realtype *am_deltaxB;
    /** change in qB */
    realtype *am_deltaqB;
 
    
    /** integer for indexing of backwards problems */
    int am_which;
    
    /** array containing the time-points of discontinuities*/
    realtype *am_discs; 
    /** array containing the index of discontinuities */
    realtype *am_irdiscs; 

	} *TempData;
#endif /* _MY_TDATA */
