# Supplementary material for: Scalable Parameter Estimation for Genome-Scale Biochemical Reaction Networks
Source: PLoS Comput Biol. 2017 Jan 23;13(1):e1005331. doi: 10.1371/journal.pcbi.1005331 (PMC5256869; doi:10.1371/journal.pcbi.1005331)
Supplement: S1 Code — This zip-file contains the MATLAB code for the simulation and application examples presented in the paper. We provide implementations of all models, parameter estimation to allow everybody to reproduce the results. (ZIP) [file pcbi.1005331.s002.zip › code/AMICI/include/udata.h]

#include <nvector/nvector_serial.h>  /* defs. of serial NVECTOR fcts. and macros  */
#include <sundials/sundials_klu_impl.h> /* def. of type klu solver */
#include <sundials/sundials_sparse.h> /* def. of type sparse stuff */
#include <sundials/sundials_types.h> /* def. of type realtype */
#include <sundials/sundials_math.h>  /* definition of ABS */
#include <sundials/sundials_config.h>

#define qpositivex udata->am_qpositivex

#define plist udata->am_plist
#define np udata->am_np
#define ny udata->am_ny
#define nytrue udata->am_nytrue
#define nx udata->am_nx
#define nz udata->am_nz
#define nztrue udata->am_nztrue
#define ne udata->am_ne
#define nt udata->am_nt
#define nw udata->am_nw
#define ndwdx udata->am_ndwdx
#define ndwdp udata->am_ndwdp
#define nnz udata->am_nnz
#define nmaxevent udata->am_nmaxevent

#define p udata->am_p
#define k udata->am_k

#define tstart udata->am_tstart
#define ts udata->am_ts

#define pbar udata->am_pbar
#define xbar udata->am_xbar

#define idlist udata->am_idlist

#define sensi udata->am_sensi
#define atol udata->am_atol
#define rtol udata->am_rtol
#define maxsteps udata->am_maxsteps

#define ism udata->am_ism
#define sensi_meth udata->am_sensi_meth

#define linsol udata->am_linsol
#define interpType udata->am_interpType

#define lmm udata->am_lmm
#define iter udata->am_iter

#define stldet udata->am_stldet

#define ubw udata->am_ubw
#define lbw udata->am_lbw

#define b_sx0 udata->am_bsx0
#define sx0data udata->am_sx0data

#define event_model udata->am_event_model

#define ordering udata->am_ordering

#define tmp_J udata->am_J
#define tmp_dxdotdp udata->am_dxdotdp
#define w_tmp udata->am_w
#define dwdx_tmp udata->am_dwdx
#define dwdp_tmp udata->am_dwdp
#define M_tmp udata->am_M
#define dfdx_tmp udata->am_dfdx

#define z2event udata->am_z2event
#define h udata->am_h

#ifndef _MY_UDATA
#define _MY_UDATA

/** @brief struct that stores all user provided data */
typedef struct {
    /** positivity flag */
    double *am_qpositivex;
    
    /** parameter reordering */
    int    *am_plist;
    /** number of parameters */
    int    am_np;
    /** number of observables */
    int    am_ny;
    /** number of observables in the unaugmented system */
    int    am_nytrue;
    /** number of states */
    int    am_nx;
    /** number of event outputs */
    int    am_nz;
    /** number of event outputs in the unaugmented system */
    int    am_nztrue;
    /** number of events */
    int    am_ne;
    /** number of timepoints */
    int    am_nt;
    /** number of common expressions */
    int    am_nw;
    /** number of derivatives of common expressions wrt x */
    int    am_ndwdx;
    /** number of derivatives of common expressions wrt p */
    int    am_ndwdp;
    /** number of nonzero entries in jacobian */
    int    am_nnz;
    /** maximal number of events to track */
    int    am_nmaxevent;
    
    /** parameter array */
    double *am_p;
    /** constants array */
    double *am_k;
    
    /** starting time */
    double am_tstart;
    /** timepoints */
    double *am_ts;
    
    /** scaling of parameters */
    double *am_pbar;
    /** scaling of states */
    double *am_xbar;
    
    /** flag array for DAE equations */
    double *am_idlist;
    
    /** flag indicating whether sensitivities are supposed to be computed */
    int am_sensi;
    /** absolute tolerances for integration */
    double am_atol;
    /** relative tolerances for integration */
    double am_rtol;
    /** maximum number of allowed integration steps */
    int am_maxsteps;
    
    /** internal sensitivity method */
    /*!
     * a flag used to select the sensitivity solution method. Its value can be CV SIMULTANEOUS or CV STAGGERED. Only applies for Forward Sensitivities.
     */
    int am_ism;
    
    /** method for sensitivity computation */
    /*!
     * CW_FSA for forward sensitivity analysis, CW_ASA for adjoint sensitivity analysis
     */
    int am_sensi_meth;
    /** linear solver specification */
    int am_linsol;
    /** interpolation type */
    /*!
     * specifies the interpolation type for the forward problem solution which is then used for the backwards problem. can be either CV_POLYNOMIAL or CV_HERMITE
     */
    int am_interpType;
    
    /** linear multistep method */
    /*!
     * specifies the linear multistep method and may be one of two possible values: CV ADAMS or CV BDF.
     */
    int am_lmm;
    
    /** nonlinear solver */
    /*!
     * specifies the type of nonlinear solver iteration and may be either CV NEWTON or CV FUNCTIONAL.
     */
    int am_iter;
    
    /** flag controlling stability limit detection */
    booleantype am_stldet;
    
    /** upper bandwith of the jacobian */
    int am_ubw;
    /** lower bandwith of the jacobian */
    int am_lbw;
    
    /** flag for sensitivity initialisation */
    /*!
     * flag which determines whether analytic sensitivities initialisation or provided initialisation should be used
     */
    booleantype am_bsx0;
    
    /** sensitivity initialisation */
    double *am_sx0data;
    
    /** error model for events */
    int am_event_model;
    
    /** state ordering */
    int am_ordering;
    
    /** index indicating to which event an event output belongs */
    double *am_z2event;
    
    /** flag indicating whether a certain heaviside function should be active or not */
    double *am_h;
    
    /** tempory storage of Jacobian data across functions */
    SlsMat am_J;
    /** tempory storage of dxdotdp data across functions */
    realtype *am_dxdotdp;
    /** tempory storage of w data across functions */
    realtype *am_w;
    /** tempory storage of dwdx data across functions */
    realtype *am_dwdx;
    /** tempory storage of dwdp data across functions */
    realtype *am_dwdp;
    /** tempory storage of M data across functions */
    realtype *am_M;
    /** tempory storage of dfdx data across functions */
    realtype *am_dfdx;
    
    /** flag indicating whether a NaN in dxdotdp has been reported */
    booleantype am_nan_dxdotdp;
    /** flag indicating whether a NaN in J has been reported */
    booleantype am_nan_J;
    /** flag indicating whether a NaN in JSparse has been reported */
    booleantype am_nan_JSparse;
    /** flag indicating whether a NaN in xdot has been reported */
    booleantype am_nan_xdot;
    /** flag indicating whether a NaN in xBdot has been reported */
    booleantype am_nan_xBdot;
    /** flag indicating whether a NaN in qBdot has been reported */
    booleantype am_nan_qBdot;
    
    
} *UserData;
#endif /* _MY_UDATA */
