# Supplementary material for: Scalable Parameter Estimation for Genome-Scale Biochemical Reaction Networks
Source: PLoS Comput Biol. 2017 Jan 23;13(1):e1005331. doi: 10.1371/journal.pcbi.1005331 (PMC5256869; doi:10.1371/journal.pcbi.1005331)
Supplement: S1 Code — This zip-file contains the MATLAB code for the simulation and application examples presented in the paper. We provide implementations of all models, parameter estimation to allow everybody to reproduce the results. (ZIP) [file pcbi.1005331.s002.zip › code/AMICI/src/amici.c]

/**
 * @file   amici.c
 * @brief  core routines for integration
 */


#include <stdio.h>
#include <stdlib.h>
#include <string.h>
#define _USE_MATH_DEFINES /* MS definition of PI and other constants */
#include <math.h>
#ifndef M_PI /* define PI if we still have no definition */
#define M_PI 3.14159265358979323846
#endif
#include <mex.h>
#include "wrapfunctions.h" /* user functions */
#include <include/amici.h> /* amici functions */

/** 
 * @ brief initialise matrix and attach to the field 
 * @ param FIELD name of the field to which the matrix will be attached
 * @ param D1 number of rows in the matrix
 * @ param D2 number of columns in the matrix
 */
#define initField2(FIELD,D1,D2) \
mxArray *mx ## FIELD; \
mx ## FIELD = mxCreateDoubleMatrix(D1,D2,mxREAL); \
FIELD ## data = mxGetPr(mx ## FIELD); \
mxSetField(mxsol,0,#FIELD,mx ## FIELD)

/** 
 * @ brief initialise tensor and attach to the field 
 * @ param FIELD name of the field to which the tensor will be attached
 * @ param D1 number of rows in the tensor
 * @ param D2 number of columns in the tensor
 * @ param D3 number of elements in the third dimension of the tensor
 */
#define initField3(FIELD,D1,D2,D3) \
mxArray *mx ## FIELD; \
const mwSize dims ## FIELD[]={D1,D2,D3}; \
mx ## FIELD = mxCreateNumericArray(3,dims ## FIELD,mxDOUBLE_CLASS,mxREAL); \
FIELD ## data = mxGetPr(mx ## FIELD); \
mxSetField(mxsol,0,#FIELD,mx ## FIELD)

/** 
 * @ brief extract information from a property of a matlab class (scalar)
 * @ param OPTION name of the property
 * @ param TYPE class to which the information should be cast
 */
#define readOptionScalar(OPTION,TYPE) \
if(mxGetProperty(prhs[3],0,#OPTION)){ \
    OPTION = (TYPE)mxGetScalar(mxGetProperty(prhs[3],0,#OPTION)); \
} else { \
    mexWarnMsgIdAndTxt("AMICI:mex:OPTION","Provided options are not of class amioption!"); \
    return(NULL); \
}

/** 
 * @ brief extract information from a property of a matlab class (matrix)
 * @ param OPTION name of the property
 */
#define readOptionData(OPTION) \
if(mxGetProperty(prhs[3],0,#OPTION)){ \
    OPTION = mxGetData(mxGetProperty(prhs[3],0,#OPTION)); \
} else { \
    mexWarnMsgIdAndTxt("AMICI:mex:OPTION","Provided options are not of class amioption!"); \
    return(NULL); \
}

/** return value for successful execution */
#define AMI_SUCCESS               0

UserData setupUserData(const mxArray *prhs[]) {
    /**
     * @brief setupUserData extracts information from the matlab call and returns the corresponding UserData struct
     * @param[in] prhs: pointer to the array of input arguments @type mxArray
     * @return udata: struct containing all provided user data @type UserData
     */
    
    UserData udata; /* returned udata struct */
    realtype *plistdata; /* input for plist */
    realtype stldetdata; /* input for stldet */
    
    int ip;
    
    /* User udata structure */
    udata = (UserData) mxMalloc(sizeof *udata);
    if (udata == NULL) return(NULL);
    
    init_modeldims(udata);
    
    /* time */
    
    if (!prhs[0]) {
        mexErrMsgIdAndTxt("AMICI:mex:tout","No time vector provided!");
    }
    ts = mxGetPr(prhs[0]);
    
    nt = (int) mxGetM(prhs[0]) * mxGetN(prhs[0]);
    
    /* parameters */
    
    if (!prhs[1]) {
        mexErrMsgIdAndTxt("AMICI:mex:theta","No parameter vector provided!");
    }
    p = mxGetPr(prhs[1]);
    
    /* constants */
    
    if (!prhs[2]) {
        mexErrMsgIdAndTxt("AMICI:mex:kappa","No constant vector provided!");
    }
    k = mxGetPr(prhs[2]);
    
    if (!prhs[3]) {
        mexErrMsgIdAndTxt("AMICI:mex:options","No options provided!");
    }
    
    np = (int) mxGetM(prhs[4]) * mxGetN(prhs[4]);
    
    /* plist */
    if (!prhs[4]) {
        mexErrMsgIdAndTxt("AMICI:mex:plist","No parameter list provided!");
    }
    
    if(prhs[4]) {
        plistdata = mxGetPr(prhs[4]);
    }
    
    plist = mxMalloc(np*sizeof(int));
    for (ip=0; ip<np; ip++) {
        plist[ip] = (int)plistdata[ip];
    }
    
    readOptionScalar(nmaxevent,int)
    readOptionScalar(tstart,double)
    readOptionScalar(atol,double)
    readOptionScalar(rtol,double)
    readOptionScalar(maxsteps,int)
    readOptionScalar(lmm,int)
    readOptionScalar(iter,int)
    readOptionScalar(interpType,int)
    readOptionScalar(linsol,int)
    readOptionScalar(stldet,booleantype)
    
    if(mxGetProperty(prhs[3],0,"id")){ \
        idlist = mxGetData(mxGetProperty(prhs[3],0,"id")); \
    } else { \
        mexWarnMsgIdAndTxt("AMICI:mex:OPTION","Provided options are not of class amioption!"); \
        return(NULL); \
    }
    
    readOptionData(z2event)
    readOptionData(qpositivex)
    readOptionScalar(sensi,int)
    readOptionScalar(ism,int)
    readOptionScalar(sensi_meth,int)
    readOptionScalar(ordering,int)
    
    if(mxGetProperty(prhs[3], 0 ,"sx0")) { sx0data = mxGetPr(mxGetProperty(prhs[3], 0 ,"sx0"));} else { }
    if ((mxGetM(mxGetProperty(prhs[3], 0 ,"sx0")) * mxGetN(mxGetProperty(prhs[3], 0 ,"sx0")))>0) {
        /* check dimensions */
        if(mxGetN(mxGetProperty(prhs[3], 0 ,"sx0")) != np) { mexErrMsgIdAndTxt("AMICI:mex:sx0","Number of rows in sx0 field does not agree with number of model parameters!"); }
        if(mxGetM(mxGetProperty(prhs[3], 0 ,"sx0")) != nx) { mexErrMsgIdAndTxt("AMICI:mex:sx0","Number of columns in sx0 field does not agree with number of model states!"); }
        b_sx0 = TRUE;
    } else {
        b_sx0 = FALSE;
    }
    
    
    
    /* pbar */
    if (!prhs[5]) {
        mexErrMsgIdAndTxt("AMICI:mex:pbar","No parameter scales provided!");
    }
    
    pbar = mxGetPr(prhs[5]);
    
    /* xscale */
    if (!prhs[6]) {
        mexErrMsgIdAndTxt("AMICI:mex:xscale","No state scales provided!");
    }
    
    xbar = mxGetPr(prhs[6]);
    
    if (nx>0) {
        /* initialise temporary jacobian storage */
        tmp_J = NewSparseMat(nx,nx,nnz);
        M_tmp = mxMalloc(nx*nx*sizeof(realtype));
        dfdx_tmp = mxMalloc(nx*nx*sizeof(realtype));
    }
    if (sensi>0) {
        /* initialise temporary jacobian storage */
        tmp_dxdotdp = mxMalloc(nx*np*sizeof(realtype));
    }
    
    if (nw>0) {
        w_tmp = mxMalloc(nw*sizeof(realtype));
        dwdx_tmp = mxMalloc(ndwdx*sizeof(realtype));
        dwdp_tmp = mxMalloc(ndwdp*sizeof(realtype));
    }
    
    udata->am_nan_dxdotdp = FALSE;
    udata->am_nan_J = FALSE;
    udata->am_nan_JSparse = FALSE;
    udata->am_nan_xdot = FALSE;
    udata->am_nan_xBdot = FALSE;
    udata->am_nan_qBdot = FALSE;
    
    return(udata);
}

/* ------------------------------------------------------------------------------------- */
/* ------------------------------------------------------------------------------------- */
/* ------------------------------------------------------------------------------------- */

ReturnData setupReturnData(mxArray *plhs[], void *user_data, double *pstatus) {
    /**
     * setupReturnData initialises the return data struct
     * @param[in] plhs user input @type mxArray
     * @param[in] user_data pointer to the user data struct @type UserData
     * @param[out] pstatus pointer to the flag indicating the execution status @type double
     * @return rdata: return data struct @type ReturnData
     */
    ReturnData rdata; /* returned rdata struct */
    UserData udata; /** user udata */
    
    mxArray *mxsol;
    
    /* this casting is necessary to ensure availability of accessor macros */
    udata = (UserData) user_data;
    
    /* Return rdata structure */
    rdata = (ReturnData) mxMalloc(sizeof *rdata);
    if (rdata == NULL) return(NULL);
    
    const char *field_names_sol[] = {"status","llh","sllh","s2llh","chi2","t","numsteps","numrhsevals","order","numstepsS","numrhsevalsS","z","x","y","sz","sx","sy","sigmay","ssigmay","sigmaz","ssigmaz","xdot","J","dydp","dydx","dxdotdp"};
    
    mxsol = mxCreateStructMatrix(1,1,26,field_names_sol);
    
    plhs[0] = mxsol;
    
    mxArray *mxstatus;
    mxstatus = mxCreateDoubleMatrix(1,1,mxREAL);
    
    mxSetPr(mxstatus,pstatus);
    mxSetField(mxsol,0,"status",mxstatus);
    
    initField2(llh,1,1);
    initField2(chi2,1,1);
    
    mxArray *mxts;
    mxts = mxCreateDoubleMatrix(nt,1,mxREAL);
    tsdata = mxGetPr(mxts);
    mxSetField(mxsol,0,"t",mxts);
    
    initField2(numsteps,nt,1);
    initField2(numrhsevals,nt,1);
    initField2(order,nt,1);
    if(sensi>0){
        initField2(numstepsS,nt,1);
        initField2(numrhsevalsS,nt,1);
    }
    if(nz>0 & ne>0){
        initField2(z,nmaxevent,nz);
        initField2(sigmaz,nmaxevent,nz);
    }
    if(nx>0) {
        initField2(x,nt,nx);
        initField2(xdot,1,nx);
        initField2(J,nx,nx);
    }
    if(ny>0) {
        initField2(y,nt,ny);
        initField2(sigmay,nt,ny);
        if (sensi_meth == AMI_SS) {
            initField2(dydp,ny,np);
            initField2(dydx,ny,nx);
            initField2(dxdotdp,nx,np);
        }
    }
    if(sensi>0) {
        initField2(sllh,np,1);
        if (sensi_meth == AMI_FSA) {
            initField3(sx,nt,nx,np);
            if(ny>0) {
                initField3(sy,nt,ny,np);
                initField3(ssigmay,nt,ny,np);
            }
            if(nz>0 & ne>0){
                initField3(sz,nmaxevent,nz,np);
                initField3(ssigmaz,nmaxevent,nz,np);
            }
        }
        if (sensi_meth == AMI_ASA) {
            if(ny>0) {
                initField3(ssigmay,nt,ny,np);
            }
            if(nz>0 & ne>0){
                initField3(ssigmaz,nmaxevent,nz,np);
            }
        }
        if(sensi>1) {
            initField2(s2llh,np,np);
        }
    }
    
    return(rdata);
}

/* ------------------------------------------------------------------------------------- */
/* ------------------------------------------------------------------------------------- */
/* ------------------------------------------------------------------------------------- */

ExpData setupExpData(const mxArray *prhs[], void *user_data) {
    /**
     * setupExpData initialises the experimental data struct
     * @param[in] prhs user input @type *mxArray
     * @param[in] user_data pointer to the user data struct @type UserData
     * @return edata: experimental data struct @type ExpData
     */
    
    int nmyt, nmyy, nysigmat, nysigmay; /* integers with problem dimensionality */
    int nmzt, nmzy, nzsigmat, nzsigmay; /* integers with problem dimensionality */
    
    char *errmsg;
    
    ExpData edata; /* returned rdata struct */
    UserData udata; /** user udata */
    
    errmsg = (char *)mxMalloc(200*sizeof(char));
    
    udata = (UserData) user_data;
    
    /* Return rdata structure */
    edata = (ExpData) mxMalloc(sizeof *edata);
    if (edata == NULL) return(NULL);
    
    if (!prhs[7]) {
        mexErrMsgIdAndTxt("AMICI:mex:data","No data provided!");
    }
    if (mxGetProperty(prhs[7], 0 ,"Y")) {
        my = mxGetPr(mxGetProperty(prhs[7], 0 ,"Y"));
        nmyy = (int) mxGetN(mxGetProperty(prhs[7], 0 ,"Y"));
        nmyt = (int) mxGetM(mxGetProperty(prhs[7], 0 ,"Y"));
    } else {
        mexErrMsgIdAndTxt("AMICI:mex:data:Y","Field Y not specified as field in data struct!");
    }
    
    if (mxGetProperty(prhs[7], 0 ,"Sigma_Y")) {
        ysigma = mxGetPr(mxGetProperty(prhs[7], 0 ,"Sigma_Y"));
        nysigmay = (int) mxGetN(mxGetProperty(prhs[7], 0 ,"Sigma_Y"));
        nysigmat = (int) mxGetM(mxGetProperty(prhs[7], 0 ,"Sigma_Y"));
    } else {
        mexErrMsgIdAndTxt("AMICI:mex:data:Sigma_Y","Field Sigma_Y not specified as field in data struct!");
    }
    if (mxGetProperty(prhs[7], 0 ,"Z")) {
        mz = mxGetPr(mxGetProperty(prhs[7], 0 ,"Z"));
        nmzy = (int) mxGetN(mxGetProperty(prhs[7], 0 ,"Z"));
        nmzt = (int) mxGetM(mxGetProperty(prhs[7], 0 ,"Z"));
    } else {
        mexErrMsgIdAndTxt("AMICI:mex:data:Z","Field Z not specified as field in data struct!");
    }
    
    if (mxGetProperty(prhs[7], 0 ,"Sigma_Z")) {
        zsigma = mxGetPr(mxGetProperty(prhs[7], 0 ,"Sigma_Z"));
        nzsigmay = (int) mxGetN(mxGetProperty(prhs[7], 0 ,"Sigma_Z"));
        nzsigmat = (int) mxGetM(mxGetProperty(prhs[7], 0 ,"Sigma_Z"));
    } else {
        mexErrMsgIdAndTxt("AMICI:mex:data:Sigma_Z","Field Sigma_Z not specified as field in data struct!");
    }
    
    if (nmyt != nt) {
        sprintf(errmsg,"Number of time-points in data matrix does (%i) not match provided time vector (%i)",nmyt,nt);
        mexErrMsgIdAndTxt("AMICI:mex:data:nty",errmsg);
    }
    
    if (nysigmat != nt) {
        sprintf(errmsg,"Number of time-points in data-sigma matrix (%i) does not match provided time vector (%i)",nysigmat,nt);
        mexErrMsgIdAndTxt("AMICI:mex:data:ntsdy",errmsg);
    }
    
    if (nmyy != nytrue) {
        sprintf(errmsg,"Number of observables in data matrix (%i) does not match model ny (%i)",nmyy,nytrue);
        mexErrMsgIdAndTxt("AMICI:mex:data:nyy",errmsg);
    }
    
    if (nysigmay != nytrue) {
        sprintf(errmsg,"Number of observables in data-sigma matrix (%i) does not match model ny (%i)",nysigmay,nytrue);
        mexErrMsgIdAndTxt("AMICI:mex:data:nysdy",errmsg);
    }
    
    if (nmzt != nmaxevent) {
        sprintf(errmsg,"Number of time-points in event matrix (%i) does not match provided nmaxevent (%i)",nmzt,nmaxevent);
        mexErrMsgIdAndTxt("AMICI:mex:data:nmaxeventnz",errmsg);
    }
    
    if (nzsigmat != nmaxevent) {
        sprintf(errmsg,"Number of time-points in event-sigma matrix (%i) does not match provided nmaxevent (%i)",nzsigmat,nmaxevent);
        mexErrMsgIdAndTxt("AMICI:mex:data:nmaxeventnsdz",errmsg);
    }
    
    if (nmzy != nztrue) {
        sprintf(errmsg,"Number of events in event matrix (%i) does not match provided nz (%i)",nmzy,nztrue);
        mexErrMsgIdAndTxt("AMICI:mex:data:nenz",errmsg);
    }
    
    if (nzsigmay != nztrue) {
        sprintf(errmsg,"Number of events in event-sigma matrix (%i) does not match provided nz (%i)",nzsigmay,nztrue);
        mexErrMsgIdAndTxt("AMICI:mex:data:nensdz",errmsg);
    }
    
    
                
    return(edata);
}

/* ------------------------------------------------------------------------------------- */
/* ------------------------------------------------------------------------------------- */
/* ------------------------------------------------------------------------------------- */

void *setupAMI(int *status, void *user_data, void *temp_data) {
    /**
     * @brief setupAMIs initialises the ami memory object
     * @param[out] status flag indicating success of execution @type *int
     * @param[in] user_data pointer to the user data struct @type UserData
     * @param[in] temp_data pointer to the temporary data struct @type TempData
     * @return ami_mem pointer to the cvodes/idas memory block
     */
    void *ami_mem; /* pointer to ami memory block */
    bool error_corr = TRUE;
    /* this casting is necessary to ensure availability of accessor macros */
    UserData udata; /* user udata */
    TempData tdata; /* user udata */
    udata = (UserData) user_data;
    tdata = (TempData) temp_data;
    int ip;
    int ix;
    
    t = tstart;
    
    r = 0;
    g = 0;
    
    if (nx > 0) {
        
        /* allocate temporary objects */
        x = N_VNew_Serial(nx);
        x_old = N_VNew_Serial(nx);
        dx = N_VNew_Serial(nx); /* only needed for idas */
        dx_old = N_VNew_Serial(nx); /* only needed for idas */
        xdot = N_VNew_Serial(nx);
        xdot_old = N_VNew_Serial(nx);
        Jtmp = NewDenseMat(nx,nx);
        
        if(ne>0) rootsfound = mxMalloc(ne*sizeof(int));
        if(ne>0) rootvals= mxMalloc(ne*sizeof(realtype));
        if(ne>0) rootidx = mxMalloc(nmaxevent*ne*ne*sizeof(int));
        if(ne>0) nroots = mxMalloc(ne*sizeof(int));
        if(ne>0) memset(nroots,0,ne*sizeof(int));
        if(ne>0) discs = mxMalloc(nmaxevent*ne*sizeof(realtype));
        if(ne>0) h = mxMalloc(ne*sizeof(realtype));
        
        if(ne>0) deltax = mxMalloc(nx*sizeof(realtype));
        if(ne>0) deltasx = mxMalloc(nx*np*sizeof(realtype));
        if(ne>0) deltaxB = mxMalloc(nx*sizeof(realtype));
        if(ne>0) deltaqB = mxMalloc(np*sizeof(realtype));
        
        if(ny>0) sigma_y = mxMalloc(ny*sizeof(realtype));
        if(ny>0) memset(sigma_y,0,ny*sizeof(realtype));
        if(ne>0) sigma_z = mxMalloc(nz*sizeof(realtype));
        if(ne>0) memset(sigma_z,0,nz*sizeof(realtype));
        
        
        /* initialise states */
        
        if (x == NULL) return(NULL);
        *status = fx0(x, udata);
        if (*status != AMI_SUCCESS) return(NULL);
        *status = fdx0(x, dx, udata); /* only needed for idas */
        if (*status != AMI_SUCCESS) return(NULL);
        
        /* initialise heaviside variables */
        
        initHeaviside(status,user_data,temp_data);
        
    }
    
    /* Create AMIS object */
    if (lmm>2||lmm<1) {
        mexErrMsgIdAndTxt("AMICI:mex:lmm","Illegal value for lmm!");
    }
    if (iter>2||iter<1) {
        mexErrMsgIdAndTxt("AMICI:mex:iter","Illegal value for iter!");
    }
    ami_mem = AMICreate(lmm, iter);
    if (ami_mem == NULL) return(NULL);
    
    /* Initialize AMIS solver*/
    *status = wrap_init(ami_mem, x, dx, tstart);
    if (*status != AMI_SUCCESS) return(NULL);
    
    /* Specify integration tolerances */
    *status = AMISStolerances(ami_mem, RCONST(rtol), RCONST(atol));
    if(*status != AMI_SUCCESS) return(NULL);
    
    /* Set optional inputs */
    *status = AMISetErrHandlerFn(ami_mem);
    if(*status != AMI_SUCCESS) return(NULL);
    
    /* attaches userdata*/
    *status = AMISetUserData(ami_mem, udata);
    if(*status != AMI_SUCCESS) return(NULL);
    
    /* specify maximal number of steps */
    *status = AMISetMaxNumSteps(ami_mem, maxsteps);
    if(*status != AMI_SUCCESS) return(NULL);
    
    /* activates stability limit detection */
    *status = AMISetStabLimDet(ami_mem, stldet);
    if(*status != AMI_SUCCESS) return(NULL);
    
    if (ne>0) {
        /* activates root detection */
        *status = wrap_RootInit(ami_mem, udata);
        if(*status != AMI_SUCCESS) return(NULL);
    }
    
    /* Attach linear solver module */
    switch (linsol) {
            
            /* DIRECT SOLVERS */
            
        case AMI_DENSE:
            *status = AMIDense(ami_mem, nx);
            if (*status != AMI_SUCCESS) return(NULL);
            
            *status = wrap_SetDenseJacFn(ami_mem);
            if (*status != AMI_SUCCESS) return(NULL);
            
            break;
            
        case AMI_BAND:
            *status = AMIBand(ami_mem, nx, ubw, lbw);
            if (*status != AMI_SUCCESS) return(NULL);
            
            *status = wrap_SetBandJacFn(ami_mem);
            if (*status != AMI_SUCCESS) return(NULL);
            
            break;
            
        case AMI_LAPACKDENSE:
            mexErrMsgIdAndTxt("AMICI:mex:lapack","Solver currently not supported!");
            /* *status = CVLapackDense(ami_mem, nx);
             if (*status != AMI_SUCCESS) return;
             
             *status = wrap_SetDenseJacFn(ami_mem);
             if (*status != AMI_SUCCESS) return;
             
             break;*/
            
        case AMI_LAPACKBAND:
            
            mexErrMsgIdAndTxt("AMICI:mex:lapack","Solver currently not supported!");
            /* *status = CVLapackBand(ami_mem, nx);
             if (*status != AMI_SUCCESS) return;
             
             *status = wrap_SetBandJacFn(ami_mem);
             if (*status != AMI_SUCCESS) return;
             
             break;*/
            
        case AMI_DIAG:
            *status = AMIDiag(ami_mem);
            if (*status != AMI_SUCCESS) return(NULL);
            
            break;
            
            /* ITERATIVE SOLVERS */
            
        case AMI_SPGMR:
            *status = AMISpgmr(ami_mem, PREC_NONE, 5);
            if (*status != AMI_SUCCESS) return(NULL);
            
            *status = wrap_SetJacTimesVecFn(ami_mem);
            if (*status != AMI_SUCCESS) return(NULL);

            break;
            
        case AMI_SPBCG:
            *status = AMISpbcg(ami_mem, PREC_NONE, 5);
            if (*status != AMI_SUCCESS) return(NULL);
            
            *status = wrap_SetJacTimesVecFn(ami_mem);
            if (*status != AMI_SUCCESS) return(NULL);
            
            break;
            
        case AMI_SPTFQMR:
            *status = AMISptfqmr(ami_mem, PREC_NONE, 5);
            if (*status != AMI_SUCCESS) return(NULL);
            
            *status = wrap_SetJacTimesVecFn(ami_mem);
            if (*status != AMI_SUCCESS) return(NULL);
            
            break;
            
            /* SPARSE SOLVERS */
            
        case AMI_KLU:
            *status = AMIKLU(ami_mem, nx, nnz);
            if (*status != AMI_SUCCESS) return(NULL);
            
            *status = wrap_SetSparseJacFn(ami_mem);
            if (*status != AMI_SUCCESS) return(NULL);
        
            *status = AMIKLUSetOrdering(ami_mem, ordering);
            if (*status != AMI_SUCCESS) return(NULL);
            
            break;
            
        default:
            mexErrMsgIdAndTxt("AMICI:mex:solver","Invalid choice of solver!");
            break;
    }
    
    if ( sensi >= 1) {
        
        dydx = mxMalloc(ny*nx*sizeof(realtype));
        memset(dydx,0,ny*nx*sizeof(realtype));
        dydp = mxMalloc(ny*np*sizeof(realtype));
        memset(dydp,0,ny*np*sizeof(realtype));
        
        dsigma_ydp = mxMalloc(ny*np*sizeof(realtype));
        memset(dsigma_ydp,0,ny*np*sizeof(realtype));
        if(ne>0) dsigma_zdp = mxMalloc(nz*np*sizeof(realtype));
        if(ne>0) memset(dsigma_zdp,0,nz*np*sizeof(realtype));
        
        if (sensi_meth == AMI_FSA) {
            
            if(nx>0) {
                
                /* allocate some more temporary storage */
                
                NVsx = N_VCloneVectorArray_Serial(np, x);
                sdx = N_VCloneVectorArray_Serial(np, x);
                if (NVsx == NULL) return(NULL);
                if (sdx == NULL) return(NULL);
                
                /* initialise sensitivities, this can either be user provided or come from the model definition */
                
                if(!b_sx0) {
                    *status = fsx0(NVsx, x, dx, udata);
                    if (*status != AMI_SUCCESS) return(NULL);
                } else {
                    for (ip=0; ip<np; ip++) {
                        sx_tmp = NV_DATA_S(NVsx[plist[ip]]);
                        for (ix=0; ix<nx; ix++) {
                            sx_tmp[ix] = sx0data[ix + nx*plist[ip]];
                        }
                    }
                }
                *status = fsdx0(sdx, x, dx, udata);
                if (*status != AMI_SUCCESS) return(NULL);
                
                /* Activate sensitivity calculations */
                
                *status = wrap_SensInit1(ami_mem, NVsx, sdx, udata);
                if (*status != AMI_SUCCESS) return(NULL);
                
                /* Set sensitivity analysis optional inputs */
                *status = AMISetSensParams(ami_mem, p, pbar, plist);
                if (*status != AMI_SUCCESS) return(NULL);
                
                *status = AMISetSensErrCon(ami_mem, error_corr);
                if (*status != AMI_SUCCESS) return(NULL);
                
                *status = AMISensEEtolerances(ami_mem);
                if (*status != AMI_SUCCESS) return(NULL);
            }
        }
        
        if (sensi_meth == AMI_ASA) {
            
            if(nx>0) {
                /* Allocate space for the adjoint computation */
                
                which = 0;
                
                if(ne>0) x_disc = N_VCloneVectorArray_Serial(ne*nmaxevent, x);
                if(ne>0) xdot_disc = N_VCloneVectorArray_Serial(ne*nmaxevent, x);
                if(ne>0) xdot_old_disc = N_VCloneVectorArray_Serial(ne*nmaxevent, x);
                
                
                /* we always want N_d to be equal to the number of maximal steps, this prevents additional forward passes
                 and thus ensures correctness for systems with discontinuous right hand sides */
                
                *status = AMIAdjInit(ami_mem, maxsteps, interpType);
                if (*status != AMI_SUCCESS) return(NULL);
                
                llhS0 = mxMalloc(np*sizeof(realtype));
                memset(llhS0,0,np*sizeof(realtype));
                dgdp = mxMalloc(np*sizeof(realtype));
                memset(dgdp,0,np*sizeof(realtype));
                dgdx = mxMalloc(nx*nt*sizeof(realtype));
                memset(dgdx,0,nx*nt*sizeof(realtype));
                if (ne > 0) {
                    dzdp = mxMalloc(nz*np*sizeof(realtype));
                    memset(dzdp,0,nz*np*sizeof(realtype));
                    dzdx = mxMalloc(nz*nx*sizeof(realtype));
                    memset(dzdx,0,nz*nx*sizeof(realtype));
                }
                drdp = mxMalloc(np*nz*nmaxevent*sizeof(realtype));
                memset(drdp,0,np*nz*nmaxevent*sizeof(realtype));
                drdx = mxMalloc(nx*nz*nmaxevent*sizeof(realtype));
                memset(drdx,0,nx*nz*nmaxevent*sizeof(realtype));
            }
        }
        
        
        
    }
    
    id = N_VNew_Serial(nx);
    id_tmp = NV_DATA_S(id);
    memcpy(id_tmp,idlist,nx*sizeof(realtype));
    
    *status = AMISetId(ami_mem, id);
    if (*status != AMI_SUCCESS) return(NULL);
    
    *status = AMISetSuppressAlg(ami_mem, TRUE);
    if (*status != AMI_SUCCESS) return(NULL);

    
    return(ami_mem);
}

/* ------------------------------------------------------------------------------------- */
/* ------------------------------------------------------------------------------------- */
/* ------------------------------------------------------------------------------------- */

void setupAMIB(int *status,void *ami_mem, void *user_data, void *temp_data) {
    /**
     * setupAMIB initialises the AMI memory object for the backwards problem
     * @param[out] status flag indicating success of execution @type *int
     * @param[in] ami_mem pointer to the solver memory object of the forward problem
     * @param[in] user_data pointer to the user data struct @type UserData
     * @param[in] temp_data pointer to the temporary data struct @type TempData
     * @return ami_mem pointer to the cvodes/idas memory block for the backward problem
     */
    /* this casting is necessary to ensure availability of accessor macros */
    UserData udata; /* user udata */
    TempData tdata; /* temp tdata */
    udata = (UserData) user_data;
    tdata = (TempData) temp_data;
    
    int ix;
    
    xB = N_VNew_Serial(nx);
    xB_old = N_VNew_Serial(nx);
    
    dxB = N_VNew_Serial(nx);
    
    xQB = N_VNew_Serial(np);
    xQB_old = N_VNew_Serial(np);
    
    /* write initial conditions */
    if (xB == NULL) return;
    xB_tmp = NV_DATA_S(xB);
    memset(xB_tmp,0,sizeof(realtype)*nx);
    for (ix=0; ix<nx; ix++) {
        xB_tmp[ix] += dgdx[nt-1+ix*nt];
    }
    
    if (dxB == NULL) return;
    dxB_tmp = NV_DATA_S(dxB);
    memset(dxB_tmp,0,sizeof(realtype)*nx);
    
    if (xQB == NULL) return;
    xQB_tmp = NV_DATA_S(xQB);
    memset(xQB_tmp,0,sizeof(realtype)*np);
    
    /* create backward problem */
    if (lmm>2||lmm<1) {
        mexErrMsgIdAndTxt("AMICI:mex:lmm","Illegal value for lmm!");
    }
    if (iter>2||iter<1) {
        mexErrMsgIdAndTxt("AMICI:mex:iter","Illegal value for iter!");
    }
    /* allocate memory for the backward problem */
    *status = AMICreateB(ami_mem, lmm, iter, &which);
    if (*status != AMI_SUCCESS) return;
    
    
    /* initialise states */
    *status = wrap_binit(ami_mem, which, xB, dxB, t);
    if (*status != AMI_SUCCESS) return;
    
    /* specify integration tolerances for backward problem */
    *status = AMISStolerancesB(ami_mem, which, RCONST(rtol), RCONST(atol));
    if(*status != AMI_SUCCESS) return;
    
    /* Attach user data */
    *status = AMISetUserDataB(ami_mem, which, udata);
    if(*status != AMI_SUCCESS) return;
    
    /* Number of maximal internal steps */
    *status = AMISetMaxNumStepsB(ami_mem, which, 100*maxsteps);
    if(*status != AMI_SUCCESS) return;
    
    switch (linsol) {
            
            /* DIRECT SOLVERS */
            
        case AMI_DENSE:
            *status = AMIDenseB(ami_mem, which, nx);
            if (*status != AMI_SUCCESS) return;
            
            *status = wrap_SetDenseJacFnB(ami_mem, which);
            if (*status != AMI_SUCCESS) return;
            
            break;
            
        case AMI_BAND:
            *status = AMIBandB(ami_mem, which, nx, ubw, lbw);
            if (*status != AMI_SUCCESS) return;
            
            *status = wrap_SetBandJacFnB(ami_mem, which);
            if (*status != AMI_SUCCESS) return;
            
            break;
            
        case AMI_LAPACKDENSE:
            
            /* #if SUNDIALS_BLAS_LAPACK
             *status = CVLapackDenseB(ami_mem, which, nx);
             if (*status != AMI_SUCCESS) return;
             
             *status = wrap_SetDenseJacFnB(ami_mem, which);
             if (*status != AMI_SUCCESS) return;
             #else*/
            mexErrMsgIdAndTxt("AMICI:mex:lapack","Solver currently not supported!");
            /* #endif*/
            break;
            
        case AMI_LAPACKBAND:
            
            
            /* #if SUNDIALS_BLAS_LAPACK
             *status = CVLapackBandB(ami_mem, which, nx, ubw, lbw);
             if (*status != AMI_SUCCESS) return;
             
             *status = wrap_SetBandJacFnB(ami_mem, which);
             if (*status != AMI_SUCCESS) return;
             #else*/
            mexErrMsgIdAndTxt("AMICI:mex:lapack","Solver currently not supported!");
            /* #endif*/
            break;
            break;
            
        case AMI_DIAG:
            *status = AMIDiagB(ami_mem, which);
            if (*status != AMI_SUCCESS) return;
            
            *status = wrap_SetDenseJacFnB(ami_mem, which);
            if (*status != AMI_SUCCESS) return;
            
            break;
            
            /* ITERATIVE SOLVERS */
            
        case AMI_SPGMR:
            *status = AMISpgmrB(ami_mem, which, PREC_NONE, 5);
            if (*status != AMI_SUCCESS) return;
            
            *status = wrap_SetJacTimesVecFnB(ami_mem, which);
            if (*status != AMI_SUCCESS) return;
            
            break;
            
        case AMI_SPBCG:
            *status = AMISpbcgB(ami_mem, which, PREC_NONE, 5);
            if (*status != AMI_SUCCESS) return;
            
            *status = wrap_SetJacTimesVecFnB(ami_mem, which);
            if (*status != AMI_SUCCESS) return;
            
            break;
            
        case AMI_SPTFQMR:
            *status = AMISptfqmrB(ami_mem, which, PREC_NONE, 5);
            if (*status != AMI_SUCCESS) return;
            
            *status = wrap_SetJacTimesVecFnB(ami_mem, which);
            if (*status != AMI_SUCCESS) return;
            
            break;
            
            /* SPARSE SOLVERS */
            
        case AMI_KLU:
            *status = AMIKLUB(ami_mem, which, nx, nnz);
            if (*status != AMI_SUCCESS) return;
            
            *status = wrap_SetSparseJacFnB(ami_mem, which);
            if (*status != AMI_SUCCESS) return;
            
            *status = AMIKLUSetOrderingB(ami_mem, which, ordering);
            if (*status != AMI_SUCCESS) return;
            
            break;
            
        default:
            break;
    }
    
    /* Initialise quadrature calculation */
    *status = wrap_qbinit(ami_mem, which, xQB);
    if (*status != AMI_SUCCESS) return;
    
    /* Enable Quadrature Error Control */
    *status = AMISetQuadErrConB(ami_mem, which, TRUE);
    if (*status != AMI_SUCCESS) return;
    
    *status = AMIQuadSStolerancesB(ami_mem, which, RCONST(rtol), RCONST(atol));
    if(*status != AMI_SUCCESS) return;
    
    *status = AMISetStabLimDetB(ami_mem, which, stldet); /* activates stability limit detection */
    if(*status != AMI_SUCCESS) return;
    
}

/* ------------------------------------------------------------------------------------- */
/* ------------------------------------------------------------------------------------- */
/* ------------------------------------------------------------------------------------- */

void getDataSensisFSA(int *status, int it, void *ami_mem, void  *user_data, void *return_data, void *exp_data, void *temp_data) {
    /**
     * getDataSensisFSA extracts data information for forward sensitivity analysis
     *
     * @param[out] status flag indicating success of execution @type *int
     * @param[in] it index of current timepoint @type int
     * @param[in] ami_mem pointer to the solver memory block @type *void
     * @param[in] user_data pointer to the user data struct @type UserData
     * @param[out] return_data pointer to the return data struct @type ReturnData
     * @param[in] exp_data pointer to the experimental data struct @type ExpData
     * @param[out] temp_data pointer to the temporary data struct @type TempData
     * @return void
     */
    
    int ip;
    int iy;
    int ix;
    
    UserData udata; /* user udata */
    ReturnData rdata; /* return rdata */
    ExpData edata; /* exp edata */
    TempData tdata; /* temp tdata */
    udata = (UserData) user_data;
    rdata = (ReturnData) return_data;
    edata = (ExpData) exp_data;
    tdata = (TempData) temp_data;
    
    for(ip=0; ip < np; ip++) {
        if(nx>0) {
            if(ts[it] > tstart) {
                *status = AMIGetSens(ami_mem, &t, NVsx);
                if (*status != AMI_SUCCESS) return;
            }
            
            sx_tmp = NV_DATA_S(NVsx[ip]);
            for(ix=0; ix < nx; ix++) {
                sxdata[(ip*nx + ix)*nt + it] = sx_tmp[ix];
            }
        }
    }
    for (iy=0; iy<ny; iy++) {
        if (mxIsNaN(ysigma[iy*nt+it])) {
            *status = fdsigma_ydp(t,dsigma_ydp,udata);
            if (*status != AMI_SUCCESS) return;
        } else {
            for (ip=0; ip<np; ip++) {
                dsigma_ydp[ip*ny+iy] = 0;
            }
        }
        for (ip=0; ip<np; ip++) {
            ssigmaydata[it + nt*(ip*ny+iy)] = dsigma_ydp[ip*ny+iy];
        }
    }
    fdydx(ts[it],it,dydx,x,udata);
    fdydp(ts[it],it,dydp,x,udata);
    fsy(ts[it],it,sydata,dydx,dydp,NVsx,udata);
}

/* ------------------------------------------------------------------------------------- */
/* ------------------------------------------------------------------------------------- */
/* ------------------------------------------------------------------------------------- */

void getDataSensisASA(int *status, int it, void *ami_mem, void  *user_data, void *return_data, void *exp_data, void *temp_data) {
    /**
     * getDataSensisASA extracts data information for adjoint sensitivity analysis
     *
     * @param[out] status flag indicating success of execution @type *int
     * @param[in] it index of current timepoint @type int
     * @param[in] ami_mem pointer to the solver memory block @type *void
     * @param[in] user_data pointer to the user data struct @type UserData
     * @param[out] return_data pointer to the return data struct @type ReturnData
     * @param[in] exp_data pointer to the experimental data struct @type ExpData
     * @param[out] temp_data pointer to the temporary data struct @type TempData
     * @return void
     */
    
    int iy;
    int ip;
    
    UserData udata; /* user udata */
    ReturnData rdata; /* return rdata */
    ExpData edata; /* exp edata */
    TempData tdata; /* temp tdata */
    udata = (UserData) user_data;
    rdata = (ReturnData) return_data;
    edata = (ExpData) exp_data;
    tdata = (TempData) temp_data;
    
    *status = fdydx(ts[it],it,dydx,x,udata);
    if (*status != AMI_SUCCESS) return;
    *status = fdydp(ts[it],it,dydp,x,udata);
    if (*status != AMI_SUCCESS) return;
    for (iy=0; iy<ny; iy++) {
        if (mxIsNaN(ysigma[iy*nt+it])) {
            *status = fdsigma_ydp(t,dsigma_ydp,udata);
            if (*status != AMI_SUCCESS) return;
        } else {
            for (ip=0; ip<np; ip++) {
                dsigma_ydp[ip*ny+iy] = 0;
            }
        }
        for (ip=0; ip<np; ip++) {
            ssigmaydata[it + nt*(ip*ny+iy)] = dsigma_ydp[ip*ny+iy];
        }
    }
    fdJydp(ts[it],it,dgdp,ydata,x,dydp,my,sigma_y,dsigma_ydp,udata);
    fdJydx(ts[it],it,dgdx,ydata,x,dydx,my,sigma_y,udata);
}

/* ------------------------------------------------------------------------------------- */
/* ------------------------------------------------------------------------------------- */
/* ------------------------------------------------------------------------------------- */

void getDataOutput(int *status, int it, void *ami_mem, void  *user_data, void *return_data, void *exp_data, void *temp_data) {
    /**
     * getDataOutput extracts output information for data-points
     *
     * @param[out] status flag indicating success of execution @type *int
     * @param[in] it index of current timepoint @type int
     * @param[in] ami_mem pointer to the solver memory block @type *void
     * @param[in] user_data pointer to the user data struct @type UserData
     * @param[out] return_data pointer to the return data struct @type ReturnData
     * @param[in] exp_data pointer to the experimental data struct @type ExpData
     * @param[out] temp_data pointer to the temporary data struct @type TempData
     * @return void
     */
    
    int iy;
    
    UserData udata; /* user udata */
    ReturnData rdata; /* return rdata */
    ExpData edata; /* exp edata */
    TempData tdata; /* temp tdata */
    udata = (UserData) user_data;
    rdata = (ReturnData) return_data;
    edata = (ExpData) exp_data;
    tdata = (TempData) temp_data;
    
    *status = fy(ts[it],it,ydata,x,udata);
    if (*status != AMI_SUCCESS) return;
    
    for (iy=0; iy<ny; iy++) {
        /* extract the value for the standard deviation, if the data value is NaN, use
         the parameter value. Store this value in the return struct */
        if (mxIsNaN(ysigma[iy*nt+it])) {
            *status =fsigma_y(t,sigma_y,udata);
            if (*status != AMI_SUCCESS) return;
            
        } else {
            sigma_y[iy] = ysigma[iy*nt+it];
        }
        sigmaydata[iy*nt+it] = sigma_y[iy];
    }
    fJy(t,it,&g,ydata,x,my,sigma_y,udata);
    if (sensi >= 1) {
        if (sensi_meth == AMI_FSA) {
            getDataSensisFSA(status, it, ami_mem, udata, rdata, edata, tdata);
        }
        if (sensi_meth == AMI_ASA) {
            getDataSensisASA(status, it, ami_mem, udata, rdata, edata, tdata);
        }
    }
}

/* ------------------------------------------------------------------------------------- */
/* ------------------------------------------------------------------------------------- */
/* ------------------------------------------------------------------------------------- */

void getEventSensisFSA(int *status, int ie, void *ami_mem, void  *user_data, void *return_data, void *temp_data) {
    /**
     * getEventSensisFSA extracts event information for forward sensitivity analysis
     *
     * @param[out] status flag indicating success of execution @type int
     * @param[in] ie index of event type @type int
     * @param[in] ami_mem pointer to the solver memory block @type void
     * @param[in] user_data pointer to the user data struct @type UserData
     * @param[out] return_data pointer to the return data struct @type ReturnData
     * @param[out] temp_data pointer to the temporary data struct @type TempData
     * @return void
     */
    
    /* this casting is necessary to ensure availability of accessor macros */
    UserData udata; /* user udata */
    ReturnData rdata; /* return rdata */
    TempData tdata; /* temp data */
    udata = (UserData) user_data;
    rdata = (ReturnData) return_data;
    tdata = (TempData) temp_data;

    *status = fsz(t,ie,nroots,szdata,x,NVsx,udata);
    if (*status != AMI_SUCCESS) return;

}

/* ------------------------------------------------------------------------------------- */
/* ------------------------------------------------------------------------------------- */
/* ------------------------------------------------------------------------------------- */

void getEventSensisFSA_tf(int *status, int ie, void *ami_mem, void  *user_data, void *return_data, void *temp_data) {
    /**
     * getEventSensisFSA_tf extracts event information for forward sensitivity
     *     analysis for events that happen at the end of the considered interval
     *
     * @param[out] status flag indicating success of execution @type int
     * @param[in] ie index of event type @type int
     * @param[in] ami_mem pointer to the solver memory block @type void
     * @param[in] user_data pointer to the user data struct @type UserData
     * @param[out] return_data pointer to the return data struct @type ReturnData
     * @param[out] temp_data pointer to the temporary data struct @type TempData
     * @return void
     */
    
    /* this casting is necessary to ensure availability of accessor macros */
    UserData udata; /* user udata */
    ReturnData rdata; /* return rdata */
    TempData tdata; /* temp data */
    udata = (UserData) user_data;
    rdata = (ReturnData) return_data;
    tdata = (TempData) temp_data;
    
    *status = fsz_tf(t,ie,nroots,szdata,x,NVsx,udata);
    if (*status != AMI_SUCCESS) return;
    
}

/* ------------------------------------------------------------------------------------- */
/* ------------------------------------------------------------------------------------- */
/* ------------------------------------------------------------------------------------- */

void getEventSensisASA(int *status, int ie, void *ami_mem, void  *user_data, void *return_data, void *exp_data, void *temp_data) {
    /**
     * getEventSensisASA extracts event information for adjoint sensitivity analysis
     *
     * @param[out] status flag indicating success of execution @type *int
     * @param[in] ie index of event type @type int
     * @param[in] ami_mem pointer to the solver memory block @type *void
     * @param[in] user_data pointer to the user data struct @type UserData
     * @param[out] return_data pointer to the return data struct @type ReturnData
     * @param[in] exp_data pointer to the experimental data struct @type ExpData
     * @param[out] temp_data pointer to the temporary data struct @type TempData
     * @return void
     */
    int ip;
    int ix;
    int iz;
    
    UserData udata; /* user udata */
    ReturnData rdata; /* return rdata */
    ExpData edata; /* exp edata */
    TempData tdata; /* temp tdata */
    udata = (UserData) user_data;
    rdata = (ReturnData) return_data;
    edata = (ExpData) exp_data;
    tdata = (TempData) temp_data;
    
    for (iz=0; iz<nz; iz++) {
        if( z2event[iz] == ie ){
            if(!mxIsNaN(mz[iz*nmaxevent+nroots[ie]])) {
                *status = fdzdp(t,ie,dzdp,x,udata);
                if (*status != AMI_SUCCESS) return;
                *status = fdzdx(t,ie,dzdx,x,udata);
                if (*status != AMI_SUCCESS) return;
                /* extract the value for the standard deviation, if the data value is NaN, use
                 the parameter value. Store this value in the return struct */
                if (mxIsNaN(zsigma[nroots[ie] + nmaxevent*iz])) {
                    *status = fsigma_z(t,ie,sigma_z,udata);
                    if (*status != AMI_SUCCESS) return;
                    *status = fdsigma_zdp(t,ie,dsigma_zdp,udata);
                    if (*status != AMI_SUCCESS) return;
                } else {
                    for (ip=0; ip<np; ip++) {
                        dsigma_zdp[iz+nz*ip] = 0;
                    }
                    sigma_z[iz] = zsigma[nroots[ie] + nmaxevent*iz];
                }
                sigmazdata[nroots[ie] + nmaxevent*iz] = sigma_z[iz];
                for (ip=0; ip<np; ip++) {
                    ssigmazdata[nroots[ie] + nmaxevent*(iz+nz*ip)] = dsigma_zdp[iz+nz*ip];
                }
                
                for (ip=0; ip<np; ip++) {
                    if(event_model == AMI_NORMAL) {
                        drdp[nroots[ie] + nmaxevent*ip] += dsigma_zdp[ip*ne+ie]/sigma_z[iz] + ( dzdp[ip +np*iz]* ( zdata[nroots[ie] + nmaxevent*iz] - mz[nroots[ie] + nmaxevent*iz] ) )/pow( sigma_z[ie] , 2) - dsigma_zdp[ip*ne+ie]*pow( zdata[nroots[ie] + nmaxevent*iz] - mz[nroots[ie] + nmaxevent*iz] ,2)/pow( sigma_z[iz] , 3);
                    }
                }
                for (ix=0; ix<nx; ix++) {
                    if(event_model  == AMI_NORMAL) {
                        drdx[nroots[ie] + nmaxevent*ix] += ( dzdx[ip + nx*iz] * ( zdata[nroots[ie] + nmaxevent*iz] - mz[nroots[ie] + nmaxevent*iz] ) )/pow( sigma_z[iz] , 2);
                    }
                }
            }
        }
    }
}

/* ------------------------------------------------------------------------------------- */
/* ------------------------------------------------------------------------------------- */
/* ------------------------------------------------------------------------------------- */

void getEventSigma(int *status, int ie, int iz, void *ami_mem, void  *user_data, void *return_data, void *exp_data, void *temp_data) {
    /**
     * getEventSigma extracts fills sigma_z either from the user defined function or from user input
     *
     * @param[out] status flag indicating success of execution @type *int
     * @param[in] ie event type index @type int
     * @param[in] iz event output index @type int
     * @param[in] ami_mem pointer to the solver memory block @type *void
     * @param[in] user_data pointer to the user data struct @type UserData
     * @param[out] return_data pointer to the return data struct @type ReturnData
     * @param[in] exp_data pointer to the experimental data struct @type ExpData
     * @param[out] temp_data pointer to the temporary data struct @type TempData
     * @return void
     */
    UserData udata; /* user udata */
    ReturnData rdata; /* return rdata */
    ExpData edata; /* exp edata */
    TempData tdata; /* temp tdata */
    udata = (UserData) user_data;
    rdata = (ReturnData) return_data;
    edata = (ExpData) exp_data;
    tdata = (TempData) temp_data;
    
    /* extract the value for the standard deviation, if the data value is NaN, use
     the parameter value. Store this value in the return struct */
    if (mxIsNaN(zsigma[nroots[ie] + nmaxevent*iz])) {
        *status = fsigma_z(t,ie,sigma_z,udata);
        if (*status != AMI_SUCCESS) return;
    } else {
        sigma_z[iz] = zsigma[nroots[ie] + nmaxevent*iz];
    }
    sigmazdata[nroots[ie] + nmaxevent*iz] = sigma_z[iz];
    
}

/* ------------------------------------------------------------------------------------- */
/* ------------------------------------------------------------------------------------- */
/* ------------------------------------------------------------------------------------- */

void getEventObjective(int *status, int ie, void *ami_mem, void  *user_data, void *return_data, void *exp_data, void *temp_data) {
    /**
     * getEventObjective updates the objective function on the occurence of an event
     *
     * @param[out] status flag indicating success of execution @type *int
     * @param[in] ie event type index @type int
     * @param[in] ami_mem pointer to the solver memory block @type *void
     * @param[in] user_data pointer to the user data struct @type UserData
     * @param[out] return_data pointer to the return data struct @type ReturnData
     * @param[in] exp_data pointer to the experimental data struct @type ExpData
     * @param[out] temp_data pointer to the temporary data struct @type TempData
     * @return void
     */
    int iz,ip;
    
    UserData udata; /* user udata */
    ReturnData rdata; /* return rdata */
    ExpData edata; /* exp edata */
    TempData tdata; /* temp tdata */
    udata = (UserData) user_data;
    rdata = (ReturnData) return_data;
    edata = (ExpData) exp_data;
    tdata = (TempData) temp_data;
    
    for (iz=0; iz<nz; iz++) {
        if(z2event[iz] == ie) {
            getEventSigma(status, ie, iz, ami_mem, user_data, return_data, exp_data, temp_data);
            if(!mxIsNaN(mz[ie*nmaxevent+nroots[ie]])) {
                if (event_model == AMI_NORMAL) {
                    r += 0.5*log(2*pi*pow(zsigma[nroots[ie] + nmaxevent*iz],2)) + 0.5*pow( ( zdata[nroots[ie] + nmaxevent*iz] - mz[nroots[ie] + nmaxevent*iz] )/zsigma[iz] , 2);
                    *chi2data += pow( ( zdata[nroots[ie] + nmaxevent*iz] - mz[nroots[ie] + nmaxevent*iz] )/zsigma[iz] , 2);
                }
            }
        }
    }
    
}

/* ------------------------------------------------------------------------------------- */
/* ------------------------------------------------------------------------------------- */
/* ------------------------------------------------------------------------------------- */

void getEventOutput(int *status, realtype *tlastroot, void *ami_mem, void  *user_data, void *return_data, void *exp_data, void *temp_data) {
    /**
     * getEventOutput extracts output information for events
     *
     * @param[out] status flag indicating success of execution @type *int
     * @param[in] tlastroot timepoint of last occured event @type *realtype
     * @param[in] ami_mem pointer to the solver memory block @type *void
     * @param[in] user_data pointer to the user data struct @type UserData
     * @param[out] return_data pointer to the return data struct @type ReturnData
     * @param[in] exp_data pointer to the experimental data struct @type ExpData
     * @param[out] temp_data pointer to the temporary data struct @type TempData
     * @return void
     */
    int iz;
    int ie;
    
    UserData udata; /* user udata */
    ReturnData rdata; /* return rdata */
    ExpData edata; /* exp edata */
    TempData tdata; /* temp tdata */
    udata = (UserData) user_data;
    rdata = (ReturnData) return_data;
    edata = (ExpData) exp_data;
    tdata = (TempData) temp_data;
    
    if (t == *tlastroot) {
        /* we are stuck in a root => turn off rootfinding */
        /* at some point we should find a more intelligent solution here, and turn on rootfinding again after some time */
        AMIRootInit(ami_mem, 0, NULL);
    }
    *tlastroot = t;
    
    /* EVENT OUTPUT */
    for (ie=0; ie<ne; ie++){ /* only look for roots of the rootfunction not discontinuities */
        if (nroots[ie]<nmaxevent) {
            if(rootsfound[ie] != 0) {
                *status = fz(t,ie,nroots,zdata,x,udata);
                if (*status != AMI_SUCCESS) return;
                
                for (iz=0; iz<nz; iz++) {
                    if(z2event[iz] == ie) {
                        getEventSigma(status, ie, iz, ami_mem,user_data,return_data,exp_data,temp_data);
                        if (*status != AMI_SUCCESS) return;
                    }
                }

                getEventObjective(status, ie, ami_mem, user_data, return_data, exp_data, temp_data);
                if (*status != AMI_SUCCESS) return;                
                
                if (sensi >= 1) {
                    if(sensi_meth == AMI_ASA) {
                        getEventSensisASA(status, ie, ami_mem, udata, rdata, edata, tdata);
                        if (*status != AMI_SUCCESS) return;
                    } else {
                        getEventSensisFSA(status, ie, ami_mem, udata, rdata, tdata);
                        if (*status != AMI_SUCCESS) return;
                    }
                }
                
                nroots[ie]++;
            }
        }
    }
    return;
}

/* ------------------------------------------------------------------------------------- */
/* ------------------------------------------------------------------------------------- */
/* ------------------------------------------------------------------------------------- */

void fillEventOutput(int *status, void *ami_mem, void  *user_data, void *return_data, void *exp_data, void *temp_data) {
    /**
     * fillEventOutput fills missing roots at last timepoint
     *
     * @param[out] status flag indicating success of execution @type *int
     * @param[in] ami_mem pointer to the solver memory block @type *void
     * @param[in] user_data pointer to the user data struct @type UserData
     * @param[out] return_data pointer to the return data struct @type ReturnData
     * @param[in] exp_data pointer to the experimental data struct @type ExpData
     * @param[out] temp_data pointer to the temporary data struct @type TempData
     * @return void
     */
    
    int ie;
    
    UserData udata; /* user udata */
    ReturnData rdata; /* return rdata */
    ExpData edata; /* exp edata */
    TempData tdata; /* temp tdata */
    udata = (UserData) user_data;
    rdata = (ReturnData) return_data;
    edata = (ExpData) exp_data;
    tdata = (TempData) temp_data;
    
    /* EVENT OUTPUT */
    for (ie=0; ie<ne; ie++){ /* only look for roots of the rootfunction not discontinuities */
        if (nroots[ie]<nmaxevent) {
            *status = fz(t,ie,nroots,zdata,x,udata);
            if (*status != AMI_SUCCESS) return;

            getEventObjective(status, ie, ami_mem, user_data, return_data, exp_data, temp_data);
            if (*status != AMI_SUCCESS) return;
            
            if (sensi >= 1) {
                if(sensi_meth == AMI_ASA) {
                    getEventSensisASA(status, ie, ami_mem, udata, rdata, edata, tdata);
                    if (*status != AMI_SUCCESS) return;
                } else {
                    getEventSensisFSA_tf(status, ie, ami_mem, udata, rdata, tdata);
                    if (*status != AMI_SUCCESS) return;
                }
            }
            
            nroots[ie]++;
        }
    }
}

/* ------------------------------------------------------------------------------------- */
/* ------------------------------------------------------------------------------------- */
/* ------------------------------------------------------------------------------------- */

void handleDataPoint(int *status, int it, void *ami_mem, void  *user_data, void *return_data, void *exp_data, void *temp_data) {
    /**
     * handleDataPoint executes everything necessary for the handling of data points
     *
     * @param[out] status flag indicating success of execution @type *int
     * @param[in] it index of data point @type int
     * @param[in] ami_mem pointer to the solver memory block @type *void
     * @param[in] user_data pointer to the user data struct @type UserData
     * @param[out] return_data pointer to the return data struct @type ReturnData
     * @param[in] exp_data pointer to the experimental data struct @type ExpData
     * @param[out] temp_data pointer to the temporary data struct @type TempData
     * @return void
     */
    
    int ix;
    
    UserData udata; /* user udata */
    ReturnData rdata; /* return rdata */
    ExpData edata; /* exp edata */
    TempData tdata; /* temp tdata */
    udata = (UserData) user_data;
    rdata = (ReturnData) return_data;
    edata = (ExpData) exp_data;
    tdata = (TempData) temp_data;
    
    tsdata[it] = ts[it];
    x_tmp = NV_DATA_S(x);
    for (ix=0; ix<nx; ix++) {
        xdata[it+nt*ix] = x_tmp[ix];
    }
    
    if (it == nt-1) {
        if( sensi_meth == AMI_SS) {
            
            *status = fdxdotdp(t,dxdotdpdata,x,dx,udata);
            if (*status != AMI_SUCCESS) return;
            *status = fdydp(ts[it],it,dydpdata,x,udata);
            if (*status != AMI_SUCCESS) return;
            *status = fdydx(ts[it],it,dydxdata,x,udata);
            if (*status != AMI_SUCCESS) return;
        }
    }
    
    if(ts[it] > tstart) {
        getDiagnosis(status, it, ami_mem, udata, rdata);
        if (*status != AMI_SUCCESS) return;
    }
    
    getDataOutput(status, it, ami_mem, udata, rdata, edata, tdata);
}

/* ------------------------------------------------------------------------------------- */
/* ------------------------------------------------------------------------------------- */
/* ------------------------------------------------------------------------------------- */

void handleDataPointB(int *status, int it, void *ami_mem, void  *user_data, void *return_data, void *temp_data) {
    /**
     * handleDataPoint executes everything necessary for the handling of data points for the backward problems
     *
     * @param[out] status flag indicating success of execution @type *int
     * @param[in] it index of data point @type int
     * @param[in] ami_mem pointer to the solver memory block @type *void
     * @param[in] user_data pointer to the user data struct @type UserData
     * @param[out] return_data pointer to the return data struct @type ReturnData
     * @param[out] temp_data pointer to the temporary data struct @type TempData
     * @return void
     */
    
    int ix;
    
    UserData udata; /* user udata */
    TempData tdata; /* temp tdata */
    udata = (UserData) user_data;
    tdata = (TempData) temp_data;
    
    xB_tmp = NV_DATA_S(xB);
    for (ix=0; ix<nx; ix++) {
        xB_tmp[ix] += dgdx[it+ix*nt];
    }
    getDiagnosisB(status,it,ami_mem,user_data,return_data,temp_data);
}

/* ------------------------------------------------------------------------------------- */
/* ------------------------------------------------------------------------------------- */
/* ------------------------------------------------------------------------------------- */

void handleEvent(int *status, int iroot, realtype *tlastroot, void *ami_mem, void  *user_data, void *return_data, void *exp_data, void *temp_data) {
    /**
     * handleEvent executes everything necessary for the handling of events
     *
     * @param[out] status flag indicating success of execution @type *int
     * @param[out] iroot index of event @type int
     * @param[out] tlastroot pointer to the timepoint of the last event @type *realtype
     * @param[in] ami_mem pointer to the solver memory block @type *void
     * @param[in] user_data pointer to the user data struct @type UserData
     * @param[out] return_data pointer to the return data struct @type ReturnData
     * @param[in] exp_data pointer to the experimental data struct @type ExpData
     * @param[out] temp_data pointer to the temporary data struct @type TempData
     * @return void
     */
    int ie;
    
    UserData udata; /* user udata */
    ReturnData rdata; /* return rdata */
    ExpData edata; /* exp edata */
    TempData tdata; /* temp tdata */
    udata = (UserData) user_data;
    rdata = (ReturnData) return_data;
    edata = (ExpData) exp_data;
    tdata = (TempData) temp_data;
    
    *status = AMIGetRootInfo(ami_mem, rootsfound);
    if (*status != AMI_SUCCESS) return;
    
    for (ie=0; ie<ne; ie++) {
        rootidx[iroot*ne + ie] = rootsfound[ie];
    }
    
    
    if(sensi >= 1){
        if (sensi_meth == AMI_FSA) {
            *status = AMIGetSens(ami_mem, &t, NVsx);
            if (*status != AMI_SUCCESS) return;
        }
    }
    
    getEventOutput(status, tlastroot, ami_mem, udata, rdata, edata, tdata);
    if (*status != AMI_SUCCESS) return;
    
    /* if we need to do forward sensitivities later on we need to store the old x and the old xdot */
    if(sensi >= 1){
        if (sensi_meth == AMI_FSA) {
            /* store x and xdot to compute jump in sensitivities */
            N_VScale(1.0,x,x_old);
            
            *status = fxdot(t,x,dx,xdot,udata);
            N_VScale(1.0,xdot,xdot_old);
            N_VScale(1.0,dx,dx_old);
        }
        
        if (sensi_meth == AMI_ASA) {
            /* store x to compute jump in discontinuity */
            N_VScale(1.0,x,x_disc[iroot]);
            N_VScale(1.0,xdot,xdot_disc[iroot]);
            N_VScale(1.0,xdot_old,xdot_old_disc[iroot]);
        }
    }
    
    updateHeaviside(status, udata, tdata);
    if (*status != AMI_SUCCESS) return;
    
    applyEventBolus(status, ami_mem, udata, tdata);
    if (*status != AMI_SUCCESS) return;
    
    *status = AMIReInit(ami_mem, t, x, dx);
    if (*status != AMI_SUCCESS) return;
    
    /* make time derivative consistent */
    *status = AMICalcIC(ami_mem, t);
    if (*status != AMI_SUCCESS) return;
    
    if(sensi >= 1){
        if (sensi_meth == AMI_FSA) {
            
            /* compute the new xdot  */
            *status = fxdot(t,x,dx,xdot,udata);
            if (*status != AMI_SUCCESS) return;
            
            applyEventSensiBolusFSA(status, ami_mem, udata, tdata);
            if (*status != AMI_SUCCESS) return;
            
            if(sensi >= 1){
                if (sensi_meth == AMI_FSA) {
                    *status = AMISensReInit(ami_mem, ism, NVsx, sdx);
                    if (*status != AMI_SUCCESS) return;
                }
            }
        }
    }
    return;
    
}

/* ------------------------------------------------------------------------------------- */
/* ------------------------------------------------------------------------------------- */
/* ------------------------------------------------------------------------------------- */

void handleEventB(int *status, int iroot, void *ami_mem, void  *user_data, void *temp_data) {
    /**
     * handleEventB executes everything necessary for the handling of events for the backward problem
     *
     * @param[out] status flag indicating success of execution @type *int
     * @param[out] iroot index of event @type int
     * @param[in] ami_mem pointer to the solver memory block @type *void
     * @param[in] user_data pointer to the user data struct @type UserData
     * @param[out] temp_data pointer to the temporary data struct @type TempData
     * @return cv_status updated status flag @type int
     */
    
    int ie;
    int ix;
    int ip;
    
    UserData udata; /* user udata */
    TempData tdata; /* temp tdata */
    udata = (UserData) user_data;
    tdata = (TempData) temp_data;
    
    /* store current values */
    N_VScale(1.0,xB,xB_old);
    N_VScale(1.0,xQB,xQB_old);
    
    xB_tmp = NV_DATA_S(xB);
    xQB_tmp = NV_DATA_S(xQB);
    
    for (ie=0; ie<ne; ie++) {
        
        if (rootidx[iroot*ne + ie] != 0) {
            *status = fdeltaqB(t,ie,deltaqB,x_disc[iroot],xB_old,xQB_old,xdot_disc[iroot],xdot_old_disc[iroot],udata);
            if (*status != AMI_SUCCESS) return;
            *status = fdeltaxB(t,ie,deltaxB,x_disc[iroot],xB_old,xdot_disc[iroot],xdot_old_disc[iroot],udata);
            if (*status != AMI_SUCCESS) return;
            
            for (ix=0; ix<nx; ix++) {
                xB_tmp[ix] += deltaxB[ix];
                if (nz>0) {
                    xB_tmp[ix] += drdx[nroots[ie] + nmaxevent*ix];
                }
            }
            
            for (ip=0; ip<np; ip++) {
                xQB_tmp[ip] += deltaqB[ip];
            }
            nroots[ie]--;
            
        }
    }
    
    updateHeavisideB(status, iroot, udata, tdata);
}

/* ------------------------------------------------------------------------------------- */
/* ------------------------------------------------------------------------------------- */
/* ------------------------------------------------------------------------------------- */

realtype getTnext(realtype *troot, int iroot, realtype *tdata, int it, void *user_data) {
    /**
     * getTnext computes the next timepoint to integrate to. This is the maximum of
     * tdata and troot but also takes into account if it<0 or iroot<0 where these expressions
     * do not necessarily make sense
     *
     * @param[in] troot timepoint of next event @type realtype
     * @param[in] iroot index of next event @type int
     * @param[in] tdata timepoint of next data point @type realtype
     * @param[in] it index of next data point @type int
     * @param[in] user_data pointer to the user data struct @type UserData
     * @return tnext next timepoint @type realtype
     */
    
    realtype tnext;
    
    UserData udata; /* user udata */
    udata = (UserData) user_data;
    
    if (it<0) {
        tnext = troot[iroot];
    } else {
        if (iroot<0) {
            tnext = tdata[it];
        } else {
            if (ne>0) {
                if (troot[iroot]>tdata[it]) {
                    tnext = troot[iroot];
                } else {
                    tnext = tdata[it];
                }
            } else {
                tnext = tdata[it];
            }
        }
    }
    
    return(tnext);
    
}

/* ------------------------------------------------------------------------------------- */
/* ------------------------------------------------------------------------------------- */
/* ------------------------------------------------------------------------------------- */

void applyEventBolus(int *status, void *ami_mem, void  *user_data, void *temp_data) {
    /**
     * applyEventBolus applies the event bolus to the current state
     *
     * @param[out] status flag indicating success of execution @type *int
     * @param[in] ami_mem pointer to the solver memory block @type *void
     * @param[in] user_data pointer to the user data struct @type UserData
     * @param[out] temp_data pointer to the temporary data struct @type TempData
     * @return void
     */
    
    int ix;
    int ie;

    UserData udata; /* user udata */
    TempData tdata; /* temp tdata */
    udata = (UserData) user_data;
    tdata = (TempData) temp_data;
    
    for (ie=0; ie<ne; ie++){
        if(rootsfound[ie] != 0) {
            *status = fdeltax(t,ie,deltax,x,xdot,xdot_old,user_data);
            
            x_tmp = NV_DATA_S(x);
            for (ix=0; ix<nx; ix++) {
                x_tmp[ix] += deltax[ix];
            }
        }
    }
}

/* ------------------------------------------------------------------------------------- */
/* ------------------------------------------------------------------------------------- */
/* ------------------------------------------------------------------------------------- */

void applyEventSensiBolusFSA(int *status, void *ami_mem, void  *user_data, void *temp_data) {
    /**
     * applyEventSensiBolusFSA applies the event bolus to the current sensitivities
     *
     * @param[out] status flag indicating success of execution @type *int
     * @param[in] ami_mem pointer to the solver memory block @type *void
     * @param[in] user_data pointer to the user data struct @type UserData
     * @param[out] temp_data pointer to the temporary data struct @type TempData
     * @return void
     */
    
    int ix;
    int ip;
    int ie;
    
    UserData udata; /* user udata */
    TempData tdata; /* temp tdata */
    udata = (UserData) user_data;
    tdata = (TempData) temp_data;
    
    for (ie=0; ie<ne; ie++){
        if(rootsfound[ie] != 0) {
            *status = fdeltasx(t,ie,deltasx,x_old,xdot,xdot_old,NVsx,user_data);
            
            for (ip=0; ip<np; ip++) {
                sx_tmp = NV_DATA_S(NVsx[plist[ip]]);
                for (ix=0; ix<nx; ix++) {
                    sx_tmp[ix] += deltasx[ix + nx*ip];
                }
            }
        }
    }
}

/* ------------------------------------------------------------------------------------- */
/* ------------------------------------------------------------------------------------- */
/* ------------------------------------------------------------------------------------- */

void initHeaviside(int *status, void  *user_data, void *temp_data) {
    /**
     * initHeaviside initialises the heaviside variables h at the intial time t0
     * heaviside variables activate/deactivate on event occurences
     *
     * @param[out] status flag indicating success of execution @type *int
     * @param[in] user_data pointer to the user data struct @type UserData
     * @param[out] temp_data pointer to the temporary data struct @type TempData
     * @return void
     */
    
    int ie;
    
    UserData udata; /* user udata */
    TempData tdata; /* temp tdata */
    udata = (UserData) user_data;
    tdata = (TempData) temp_data;
    
    froot(t,x,dx,rootvals,user_data);
    
    for (ie = 0; ie<ne; ie++) {
        if (rootvals[ie]<0) {
            h[ie] = 0.0;
        } else {
            h[ie] = 1.0;
        }
    }
}

/* ------------------------------------------------------------------------------------- */
/* ------------------------------------------------------------------------------------- */
/* ------------------------------------------------------------------------------------- */

void updateHeaviside(int *status, void  *user_data, void *temp_data) {
    /**
     * updateHeaviside updates the heaviside variables h on event occurences
     *
     * @param[out] status flag indicating success of execution @type *int
     * @param[in] user_data pointer to the user data struct @type UserData
     * @param[out] temp_data pointer to the temporary data struct @type TempData
     * @return void
     */
    
    int ie;
    
    UserData udata; /* user udata */
    TempData tdata; /* temp tdata */
    udata = (UserData) user_data;
    tdata = (TempData) temp_data;
    
    /* rootsfound provides the direction of the zero-crossing, so adding it will give
     the right update to the heaviside variables */
    
    for (ie = 0; ie<ne; ie++) {
        h[ie] += rootsfound[ie];
    }
}

/* ------------------------------------------------------------------------------------- */
/* ------------------------------------------------------------------------------------- */
/* ------------------------------------------------------------------------------------- */

void updateHeavisideB(int *status, int iroot, void  *user_data, void *temp_data) {
    /**
     * updateHeavisideB updates the heaviside variables h on event occurences for the backward problem
     *
     * @param[out] status flag indicating success of execution @type *int
     * @param[in] iroot discontinuity occurance index @type int
     * @param[in] user_data pointer to the user data struct @type UserData
     * @param[out] temp_data pointer to the temporary data struct @type TempData
     * @return void
     */
    
    int ie;
    
    UserData udata; /* user udata */
    TempData tdata; /* temp tdata */
    udata = (UserData) user_data;
    tdata = (TempData) temp_data;
    
    /* rootsfound provides the direction of the zero-crossing, so adding it will give
     the right update to the heaviside variables */
    
    for (ie = 0; ie<ne; ie++) {
        h[ie] -= rootidx[iroot*ne + ie];
    }
}

/* ------------------------------------------------------------------------------------- */
/* ------------------------------------------------------------------------------------- */
/* ------------------------------------------------------------------------------------- */

void getDiagnosis(int *status,int it, void *ami_mem, void  *user_data, void *return_data) {
    /**
     * getDiagnosis extracts diagnosis information from solver memory block and writes them into the return data struct
     *
     * @param[out] status flag indicating success of execution @type *int
     * @param[in] it time-point index @type int
     * @param[in] ami_mem pointer to the solver memory block @type *void
     * @param[in] user_data pointer to the user data struct @type UserData
     * @param[out] return_data pointer to the return data struct @type ReturnData
     * @return void
     */
    long int numsteps;
    long int numrhsevals;
    int order;

    UserData udata; /* user udata */
    ReturnData rdata; /* return rdata */
    udata = (UserData) user_data;
    rdata = (ReturnData) return_data;
    
    *status = AMIGetNumSteps(ami_mem, &numsteps);
    if (*status != AMI_SUCCESS) return;
    numstepsdata[it] = (realtype)numsteps;
   
    *status = AMIGetNumRhsEvals(ami_mem, &numrhsevals);
    if (*status != AMI_SUCCESS) return;
    numrhsevalsdata[it] = (realtype)numrhsevals;
   
    *status = AMIGetLastOrder(ami_mem, &order);
    if (*status != AMI_SUCCESS) return;
    orderdata[it] = (realtype)order;

}

/* ------------------------------------------------------------------------------------- */
/* ------------------------------------------------------------------------------------- */
/* ------------------------------------------------------------------------------------- */

void getDiagnosisB(int *status,int it, void *ami_mem, void  *user_data, void *return_data, void *temp_data) {
    /**
     * getDiagnosisB extracts diagnosis information from solver memory block and writes them into the return data struct for the backward problem
     *
     * @param[out] status flag indicating success of execution @type *int
     * @param[in] it time-point index @type int
     * @param[in] ami_mem pointer to the solver memory block @type *void
     * @param[in] user_data pointer to the user data struct @type UserData
     * @param[out] return_data pointer to the return data struct @type ReturnData
     * @param[out] temp_data pointer to the temporary data struct @type TempData
     * @return void
     */
    long int numsteps;
    long int numrhsevals;
    
    void *ami_memB;
    
    UserData udata; /* user udata */
    ReturnData rdata; /* return rdata */
    TempData tdata; /* temp tdata */
    udata = (UserData) user_data;
    rdata = (ReturnData) return_data;
    tdata = (TempData) temp_data;
    
    ami_memB = AMIGetAdjBmem(ami_mem, which);
    
    *status = AMIGetNumSteps(ami_memB, &numsteps);
    if (*status != AMI_SUCCESS) return;
    numstepsSdata[it] = (realtype)numsteps;
    
    *status = AMIGetNumRhsEvals(ami_memB, &numrhsevals);
    if (*status != AMI_SUCCESS) return;
    numrhsevalsSdata[it] = (realtype)numrhsevals;
    
}
