# Supplementary material for: Scalable Parameter Estimation for Genome-Scale Biochemical Reaction Networks
Source: PLoS Comput Biol. 2017 Jan 23;13(1):e1005331. doi: 10.1371/journal.pcbi.1005331 (PMC5256869; doi:10.1371/journal.pcbi.1005331)
Supplement: S1 Code — This zip-file contains the MATLAB code for the simulation and application examples presented in the paper. We provide implementations of all models, parameter estimation to allow everybody to reproduce the results. (ZIP) [file pcbi.1005331.s002.zip › code/AMICI/src/spline.c]

/**
 * @file   spline.c
 * @brief  definition of spline functions
 * @author Peter & Nigel, Design Software, 42 Gubberley St, Kenmore, 4069, Australia.           
 */


#undef k
#undef ss

/************************************************/
/*  adapted from                                */
/*  CMATH.  Copyright (c) 1989 Design Software  */
/*                                              */
/************************************************/


/**
 
   Evaluate the coefficients b[i], c[i], d[i], i = 0, 1, .. n-1 for
   a cubic interpolating spline

   S(xx) = Y[i] + b[i] * w + c[i] * w**2 + d[i] * w**3
   where w = xx - x[i]
   and   x[i] <= xx <= x[i+1]

   The n supplied data points are x[i], y[i], i = 0 ... n-1.

   @param[in] n The number of data points or knots (n >= 2)
   @param[in] end1 0: default condition 1: specify the slopes at x[0]
   @param[in] end2 0: default condition 1: specify the slopes at x[n-1]
   @param[in] slope1 slope at x[0]
   @param[in] slope2 slope at x[n-1]
   @param[in] x[] the abscissas of the knots in strictly increasing order
   @param[in] y[] the ordinates of the knots
   @param[out] b[] array of spline coefficients
   @param[out] c[] array of spline coefficients
   @param[out] d[] array of spline coefficients
   
   @retval 0 normal return
   @retval 1 less than two data points; cannot interpolate
   @retval 2 x[] are not in ascending order
    
   Notes
   -----
     - The accompanying function seval() may be used to evaluate the
       spline while deriv will provide the first derivative.
     - Using p to denote differentiation
       y[i] = S(X[i])
       b[i] = Sp(X[i])
       c[i] = Spp(X[i])/2
       d[i] = Sppp(X[i])/6  ( Derivative from the right )
     - Since the zero elements of the arrays ARE NOW used here,
       all arrays to be passed from the main program should be
       dimensioned at least [n].  These routines will use elements
       [0 .. n-1].
     - Adapted from the text
       Forsythe, G.E., Malcolm, M.A. and Moler, C.B. (1977)
       "Computer Methods for Mathematical Computations"
       Prentice Hall
     - Note that although there are only n-1 polynomial segments,
       n elements are requird in b, c, d.  The elements b[n-1],
       c[n-1] and d[n-1] are set to continue the last segment
       past x[n-1].
*/
static int spline (int n, int end1, int end2,
            double slope1, double slope2,
            double x[], double y[],
            double b[], double c[], double d[])  
            
            
{  /* begin procedure spline() */

int    nm1, ib, i;
double t;
int    ascend;

nm1    = n - 1;

if (n < 2)
  {  /* no possible interpolation */
  goto LeaveSpline;
  }

ascend = 1;
for (i = 1; i < n; ++i) if (x[i] <= x[i-1]) ascend = 0;
if (!ascend)
   {
   goto LeaveSpline;
   }

if (n >= 3)
   {    /* ---- At least quadratic ---- */

   /* ---- Set up the symmetric tri-diagonal system
           b = diagonal
           d = offdiagonal
           c = right-hand-side  */
   d[0] = x[1] - x[0];
   c[1] = (y[1] - y[0]) / d[0];
   for (i = 1; i < nm1; ++i)
      {
      d[i]   = x[i+1] - x[i];
      b[i]   = 2.0 * (d[i-1] + d[i]);
      c[i+1] = (y[i+1] - y[i]) / d[i];
      c[i]   = c[i+1] - c[i];
      }

   /* ---- Default End conditions
           Third derivatives at x[0] and x[n-1] obtained
           from divided differences  */
   b[0]   = -d[0];
   b[nm1] = -d[n-2];
   c[0]   = 0.0;
   c[nm1] = 0.0;
   if (n != 3)
      {
      c[0]   = c[2] / (x[3] - x[1]) - c[1] / (x[2] - x[0]);
      c[nm1] = c[n-2] / (x[nm1] - x[n-3]) - c[n-3] / (x[n-2] - x[n-4]);
      c[0]   = c[0] * d[0] * d[0] / (x[3] - x[0]);
      c[nm1] = -c[nm1] * d[n-2] * d[n-2] / (x[nm1] - x[n-4]);
      }

   /* Alternative end conditions -- known slopes */
   if (end1 == 1)
      {
      b[0] = 2.0 * (x[1] - x[0]);
      c[0] = (y[1] - y[0]) / (x[1] - x[0]) - slope1;
      }
   if (end2 == 1)
      {
      b[nm1] = 2.0 * (x[nm1] - x[n-2]);
      c[nm1] = slope2 - (y[nm1] - y[n-2]) / (x[nm1] - x[n-2]);
      }

   /* Forward elimination */
   for (i = 1; i < n; ++i)
     {
     t    = d[i-1] / b[i-1];
     b[i] = b[i] - t * d[i-1];
     c[i] = c[i] - t * c[i-1];
     }

   /* Back substitution */
   c[nm1] = c[nm1] / b[nm1];
   for (ib = 0; ib < nm1; ++ib)
      {
      i    = n - ib - 2;
      c[i] = (c[i] - d[i] * c[i+1]) / b[i];
      }

   /* c[i] is now the sigma[i] of the text */

   /* Compute the polynomial coefficients */
   b[nm1] = (y[nm1] - y[n-2]) / d[n-2] + d[n-2] * (c[n-2] + 2.0 * c[nm1]);
   for (i = 0; i < nm1; ++i)
      {
      b[i] = (y[i+1] - y[i]) / d[i] - d[i] * (c[i+1] + 2.0 * c[i]);
      d[i] = (c[i+1] - c[i]) / d[i];
      c[i] = 3.0 * c[i];
      }
   c[nm1] = 3.0 * c[nm1];
   d[nm1] = d[n-2];

   }  /* at least quadratic */

else  /* if n >= 3 */
   {  /* linear segment only  */
   b[0] = (y[1] - y[0]) / (x[1] - x[0]);
   c[0] = 0.0;
   d[0] = 0.0;
   b[1] = b[0];
   c[1] = 0.0;
   d[1] = 0.0;
   }

LeaveSpline:
return 0;
}  /* end of spline() */


/**
  Evaluate the cubic spline function

  S(xx) = y[i] + b[i] * w + c[i] * w**2 + d[i] * w**3
  where w = u - x[i]
  and   x[i] <= u <= x[i+1]
  Note that Horner's rule is used.
  If u < x[0]   then i = 0 is used.
  If u > x[n-1] then i = n-1 is used.

  @param[in] n The number of data points or knots (n >= 2)
  @param[in] u the abscissa at which the spline is to be evaluated
  @param[in] x[] the abscissas of the knots in strictly increasing order
  @param[in] y[] the ordinates of the knots
  @param[in] b array of spline coefficients computed by spline().
  @param[in] c array of spline coefficients computed by spline().
  @param[in] d array of spline coefficients computed by spline().
   
  @return the value of the spline function at u

  Notes 
    - If u is not in the same interval as the previous call then a
      binary search is performed to determine the proper interval.

*/

static double seval (int n, double u,
              double x[], double y[],
              double b[], double c[], double d[])

{  /* begin function seval() */

int    i, j, k;
double w;

if (i >= n-1) i = 0;
if (i < 0)  i = 0;

if ((x[i] > u) || (x[i+1] < u))
  {  /* ---- perform a binary search ---- */
  i = 0;
  j = n;
  do
    {
    k = (i + j) / 2;         /* split the domain to search */
    if (u < x[k])  j = k;    /* move the upper bound */
    if (u >= x[k]) i = k;    /* move the lower bound */
    }                        /* there are no more segments to search */
  while (j > i+1);
  }

/* ---- Evaluate the spline ---- */
w = u - x[i];
w = y[i] + w * (b[i] + w * (c[i] + w * d[i]));
return (w);
}

/**
   Evaluate the derivative of the cubic spline function

   S(x) = B[i] + 2.0 * C[i] * w + 3.0 * D[i] * w**2
   where w = u - X[i]
   and   X[i] <= u <= X[i+1]
   Note that Horner's rule is used.
   If U < X[0] then i = 0 is used.
   If U > X[n-1] then i = n-1 is used.

   @param[in] n the number of data points or knots (n >= 2)
   @param[in] u the abscissa at which the derivative is to be evaluated
   @param[in] x the abscissas of the knots in strictly increasing order
   @param[in] b array of spline coefficients computed by spline()
   @param[in] c array of spline coefficients computed by spline()
   @param[in] d array of spline coefficients computed by spline()
 
   @return the value of the derivative of the spline function at u

   Notes
     - If u is not in the same interval as the previous call then a
       binary search is performed to determine the proper interval.

*/

static double deriv (int n, double u,
              double x[],
              double b[], double c[], double d[])
{  /* begin function deriv() */

int    i, j, k;
double w;

if (i >= n-1) i = 0;
if (i < 0) i = 0;

if ((x[i] > u) || (x[i+1] < u))
  {  /* ---- perform a binary search ---- */
  i = 0;
  j = n;
  do
    {
    k = (i + j) / 2;          /* split the domain to search */
    if (u < x[k])  j = k;     /* move the upper bound */
    if (u >= x[k]) i = k;     /* move the lower bound */
    }                         /* there are no more segments to search */
  while (j > i+1);
  }

/* ---- Evaluate the derivative ---- */
w = u - x[i];
w = b[i] + w * (2.0 * c[i] + w * 3.0 * d[i]);
return (w);

} /* end of deriv() */


/**
  Integrate the cubic spline function

  S(xx) = y[i] + b[i] * w + c[i] * w**2 + d[i] * w**3
  where w = u - x[i]
  and   x[i] <= u <= x[i+1]

  The integral is zero at u = x[0].

  If u < x[0]   then i = 0 segment is extrapolated.
  If u > x[n-1] then i = n-1 segment is extrapolated.

  @param[in] n the number of data points or knots (n >= 2)
  @param[in] u the abscissa at which the spline is to be evaluated
  @param[in] x[] the abscissas of the knots in strictly increasing order
  @param[in] y[] the ordinates of the knots
  @param[in] b array of spline coefficients computed by spline().
  @param[in] c array of spline coefficients computed by spline().
  @param[in] d array of spline coefficients computed by spline().

  @return the value of the spline function at u

  Notes
    - If u is not in the same interval as the previous call then a
      binary search is performed to determine the proper interval.

*/

static double sinteg (int n, double u,
              double x[], double y[],
              double b[], double c[], double d[])
{  /* begin function sinteg() */

int    i, j, k;
double sum, dx;

if (i >= n-1) i = 0;
if (i < 0)  i = 0;

if ((x[i] > u) || (x[i+1] < u))
  {  /* ---- perform a binary search ---- */
  i = 0;
  j = n;
  do
    {
    k = (i + j) / 2;         /* split the domain to search */
    if (u < x[k])  j = k;    /* move the upper bound */
    if (u >= x[k]) i = k;    /* move the lower bound */
    }                        /* there are no more segments to search */
  while (j > i+1);
  }

sum = 0.0;
/* ---- Evaluate the integral for segments x < u ---- */
for (j = 0; j < i; ++j)
   {
   dx = x[j+1] - x[j];
   sum += dx *
          (y[j] + dx *
          (0.5 * b[j] + dx *
          (c[j] / 3.0 + dx * 0.25 * d[j])));
   }

/* ---- Evaluate the integral fot this segment ---- */
dx = u - x[i];
sum += dx *
       (y[i] + dx *
       (0.5 * b[i] + dx *
       (c[i] / 3.0 + dx * 0.25 * d[i])));

return (sum);
}
